# Supplementary material for: Poly[aqua­[μ3-N′-(carboxy­meth­yl)ethyl­ene­diamine-N,N,N′-triacetato]samarium(III)]
Source: Acta Crystallogr Sect E Struct Rep Online. 2008 Sep 30;64(Pt 10):m1348. doi: 10.1107/S1600536808031036 (PMC2959472; doi:10.1107/S1600536808031036)
Supplement: Supplementary file 1 [file e-64-m1348-sup1.cif]

##############################################################################
###                                                                        ###
###        Electronic paper (Acta Crystallographica Section E)             ###
###                                                                        ###
##############################################################################
#                                                                            #
# This CIF contains the data in a paper accepted for publication in Acta     #
# Crystallographica Section E. It conforms to the requirements of Notes      #
# for Authors for Section E, and has been peer reviewed under the auspices   #
# of the IUCr Commission on Journals.                                        #
#                                                                            #
# Full details of the Crystallographic Information File format               #
# are given in the paper "The Crystallographic Information File (CIF):       #
# a New Standard Archive File for Crystallography" by S. R. Hall, F. H.      #
# Allen and I. D. Brown [Acta Cryst. (1991), A47, 655-685].                  #
#                                                                            #
# The current version of the core CIF dictionary is obtainable from          #
# ftp://ftp.iucr.org/pub/cif_core.dic. The current version number is 2.4.    #
#                                                                            #
# Software is freely available for graphical display of the structure(s) in  #
# this CIF.  For information consult the CIF home page http://www.iucr.org/  #
# cif/home.html                                                              #
#                                                                            #
# This file may be used for bona fide research purposes within the           #
# scientific community so long as proper attribution is given to the journal # 
# article from which it was obtained.                                        #
#                                                                            #
##############################################################################
                                             
data_I
_audit_creation_method     SHELXL97
_journal_date_recd_electronic     2008-08-31
_journal_date_accepted     2008-09-25
_journal_name_full     'Acta Crystallographica, Section E'
_journal_year     2008
_journal_volume     64
_journal_issue     10
_journal_page_first     m1348
_journal_page_last     m1348
_journal_paper_category     QM
_journal_coeditor_code     RZ2243
_publ_contact_author_name     'Gui-Rong Wu'
_publ_contact_author_address
;
School of Environmental Science and Engineering
Dong Hua University
Shanghai 200051
People's Republic of China
;
_publ_contact_author_email     gyzhou@yahoo.cn
_publ_contact_author_fax     ?
_publ_contact_author_phone     ?
_publ_section_title
;\
Poly[aqua[\m~3~-<i>N</i>'-(carboxymethyl)ethylenediamine-<i>N</i>,<i>N</i>,\
<i>N</i>'-triacetato]samarium(III)]
;
loop_
    _publ_author_name
    _publ_author_footnote
    _publ_author_address
    'Guo-Yong Zhou' .
;
Department of Chemical and Biological Engineering
Hezhou University
Hezhou
Guangxi Zhuang Autonomous Region 542800
People's Republic of China
;
    'Gui-Rong Wu'
;
Correspondence address: School of Environmental Science and Engineering,
Dong Hua University,
Shanghai 200051,
People's Republic of China.
;
;
Department of Chemical and Biological Engineering
Hezhou University
Hezhou
Guangxi Zhuang Autonomous Region 542800
People's Republic of China
;
    'Zhi-Yong Deng' .
;
Department of Chemical and Biological Engineering
Hezhou University
Hezhou
Guangxi Zhuang Autonomous Region 542800
People's Republic of China
;
    'Xing-Tian Chen' .
;
Department of Chemical and Biological Engineering
Hezhou University
Hezhou
Guangxi Zhuang Autonomous Region 542800
People's Republic of China
;
_chemical_name_systematic
;
Poly[aqua[\m~3~-N'-(carboxymethyl)ethylenediamine-N,N,N'-triacetato]
samarium(III)]
;
_chemical_name_common     ?
_chemical_formula_moiety     'C10 H15 N2 O9 Sm'
_chemical_formula_sum     'C10 H15 N2 O9 Sm'
_chemical_formula_iupac     '[Sm (C10 H13 N2 O8) (H2 O)]'
_chemical_formula_weight     457.60
_chemical_melting_point     ?
_symmetry_cell_setting     orthorhombic
_symmetry_space_group_name_H-M     'P b c a'
_symmetry_space_group_name_Hall     '-P 2ac 2ab'
loop_
    _symmetry_equiv_pos_as_xyz
    'x, y, z'
    '-x+1/2, -y, z+1/2'
    '-x, y+1/2, -z+1/2'
    'x+1/2, -y+1/2, -z'
    '-x, -y, -z'
    'x-1/2, y, -z-1/2'
    'x, -y-1/2, z-1/2'
    '-x-1/2, y-1/2, z'
_cell_length_a     6.6506(7)
_cell_length_b     14.7051(16)
_cell_length_c     25.967(3)
_cell_angle_alpha     90.00
_cell_angle_beta     90.00
_cell_angle_gamma     90.00
_cell_volume     2539.5(5)
_cell_formula_units_Z     8
_cell_measurement_reflns_used     3600
_cell_measurement_theta_min     1.66
_cell_measurement_theta_max     28.00
_cell_measurement_temperature     296(2)
_exptl_crystal_description     block
_exptl_crystal_colour     colourless
_exptl_crystal_size_max     0.23
_exptl_crystal_size_mid     0.19
_exptl_crystal_size_min     0.18
_exptl_crystal_density_diffrn     2.394
_exptl_crystal_density_meas     ?
_exptl_crystal_density_method     'not measured'
_exptl_crystal_F_000     1784
_exptl_absorpt_coefficient_mu     4.680
_exptl_absorpt_correction_type     multi-scan
_exptl_absorpt_process_details     '(SADABS; Sheldrick, 1996)'
_exptl_absorpt_correction_T_min     0.3553
_exptl_absorpt_correction_T_max     0.4333
_exptl_special_details
;
;
_diffrn_ambient_temperature     296(2)
_diffrn_radiation_type     MoK\a
_diffrn_radiation_wavelength     0.71073
_diffrn_radiation_source     'fine-focus sealed tube'
_diffrn_radiation_monochromator     graphite
_diffrn_measurement_device_type     'Bruker APEXII area-detector'
_diffrn_measurement_method     '\f and \w scan'
_diffrn_detector_area_resol_mean     ?
_diffrn_reflns_number     13066
_diffrn_reflns_av_R_equivalents     0.0346
_diffrn_reflns_av_sigmaI/netI     0.0261
_diffrn_reflns_theta_min     1.57
_diffrn_reflns_theta_max     26.50
_diffrn_reflns_theta_full     26.50
_diffrn_measured_fraction_theta_max     1.000
_diffrn_measured_fraction_theta_full     1.000
_diffrn_reflns_limit_h_min     -8
_diffrn_reflns_limit_h_max     5
_diffrn_reflns_limit_k_min     -16
_diffrn_reflns_limit_k_max     18
_diffrn_reflns_limit_l_min     -32
_diffrn_reflns_limit_l_max     32
_diffrn_standards_number     0
_diffrn_standards_interval_count     ?
_diffrn_standards_interval_time     ?
_diffrn_standards_decay_%     ?
_refine_special_details
;
Refinement of <i>F</i>^2^ against ALL reflections. The weighted <i>R</i>-factor
<i>wR</i> and goodness of fit <i>S</i> are based on <i>F</i>^2^, conventional
<i>R</i>-factors <i>R</i> are based on <i>F</i>, with <i>F</i> set to zero for
negative <i>F</i>^2^. The threshold expression of <i>F</i>^2^ >
\s(<i>F</i>^2^) is used only for calculating <i>R</i>-factors(gt) <i>etc</i>.
and is not relevant to the choice of reflections for refinement.
<i>R</i>-factors based on <i>F</i>^2^ are statistically about twice as large
as those based on <i>F</i>, and <i>R</i>- factors based on ALL data will be
even larger.
;
_reflns_number_total     2637
_reflns_number_gt     2289
_reflns_threshold_expression     I>2\s(I)
_refine_ls_structure_factor_coef     Fsqd
_refine_ls_matrix_type     full
_refine_ls_R_factor_all     0.0340
_refine_ls_R_factor_gt     0.0276
_refine_ls_wR_factor_gt     0.0608
_refine_ls_wR_factor_ref     0.0640
_refine_ls_goodness_of_fit_ref     1.033
_refine_ls_restrained_S_all     1.033
_refine_ls_number_reflns     2637
_refine_ls_number_parameters     206
_refine_ls_number_restraints     3
_refine_ls_hydrogen_treatment     mixed
_refine_ls_weighting_scheme     calc
_refine_ls_weighting_details
       'calc w = 1/[\s^2^(Fo^2^)+(0.0288P)^2^+6.2721P] where P=(Fo^2^+2Fc^2^)/3'
_atom_sites_solution_hydrogens     geom
_atom_sites_solution_primary     direct
_atom_sites_solution_secondary     difmap
_refine_ls_shift/su_max     0.002
_refine_ls_shift/su_mean     0.000
_refine_diff_density_max     0.936
_refine_diff_density_min     -1.214
_refine_ls_extinction_method     none
_refine_ls_extinction_coef     ?
loop_
    _atom_type_symbol
    _atom_type_description
    _atom_type_scat_dispersion_real
    _atom_type_scat_dispersion_imag
    _atom_type_scat_source
    'C' 'C' 0.0033 0.0016
                         'International Tables Vol C Tables 4.2.6.8 and 6.1.1.4'
    'H' 'H' 0.0000 0.0000
                         'International Tables Vol C Tables 4.2.6.8 and 6.1.1.4'
    'N' 'N' 0.0061 0.0033
                         'International Tables Vol C Tables 4.2.6.8 and 6.1.1.4'
    'O' 'O' 0.0106 0.0060
                         'International Tables Vol C Tables 4.2.6.8 and 6.1.1.4'
    'Sm' 'Sm' -0.1638 3.4418
                         'International Tables Vol C Tables 4.2.6.8 and 6.1.1.4'
_computing_data_collection     'APEX2 (Bruker, 2004)'
_computing_cell_refinement     'SAINT (Bruker, 2004)'
_computing_data_reduction     'SAINT (Bruker, 2004)'
_computing_structure_solution     'SHELXS97 (Sheldrick, 2008)'
_computing_structure_refinement     'SHELXL97 (Sheldrick, 2008)'
_computing_molecular_graphics     'SHELXTL (Sheldrick, 2008)'
_computing_publication_material     'SHELXTL (Sheldrick, 2008)'
loop_
    _atom_site_type_symbol
    _atom_site_label
    _atom_site_fract_x
    _atom_site_fract_y
    _atom_site_fract_z
    _atom_site_U_iso_or_equiv
    _atom_site_adp_type
    _atom_site_calc_flag
    _atom_site_refinement_flags
    _atom_site_occupancy
    _atom_site_disorder_assembly
    _atom_site_disorder_group
    Sm Sm1 1.07590(3) 0.506856(12) 0.420681(7) 0.01387(8) Uani d . 1 . .
    C C1 1.2133(6) 0.3523(3) 0.33453(14) 0.0168(8) Uani d . 1 . .
    C C2 1.0904(6) 0.2870(3) 0.36651(15) 0.0186(8) Uani d . 1 . .
    H H2A 1.0170 0.2467 0.3437 0.022 Uiso calc R 1 . .
    H H2B 1.1807 0.2500 0.3870 0.022 Uiso calc R 1 . .
    C C3 0.7461(6) 0.3440(3) 0.37554(15) 0.0197(8) Uani d . 1 . .
    H H3A 0.6543 0.3739 0.3991 0.024 Uiso calc R 1 . .
    H H3B 0.6918 0.2843 0.3678 0.024 Uiso calc R 1 . .
    C C4 0.7586(6) 0.3985(3) 0.32648(14) 0.0193(8) Uani d . 1 . .
    H H4A 0.8580 0.3713 0.3039 0.023 Uiso calc R 1 . .
    H H4B 0.6297 0.3965 0.3090 0.023 Uiso calc R 1 . .
    C C5 0.9165(6) 0.5334(3) 0.29164(15) 0.0186(8) Uani d . 1 . .
    H H5A 0.8189 0.5486 0.2652 0.022 Uiso calc R 1 . .
    H H5B 1.0097 0.4893 0.2774 0.022 Uiso calc R 1 . .
    C C6 1.0293(6) 0.6179(3) 0.30788(15) 0.0178(8) Uani d . 1 . .
    C C7 0.6310(6) 0.5491(3) 0.34790(15) 0.0199(9) Uani d . 1 . .
    H H7A 0.5163 0.5205 0.3315 0.024 Uiso calc R 1 . .
    H H7B 0.6467 0.6091 0.3329 0.024 Uiso calc R 1 . .
    C C8 0.5880(6) 0.5592(3) 0.40475(15) 0.0166(8) Uani d . 1 . .
    C C9 0.9173(6) 0.2796(3) 0.44879(15) 0.0194(9) Uani d . 1 . .
    H H9A 1.0277 0.2369 0.4522 0.023 Uiso calc R 1 . .
    H H9B 0.7942 0.2447 0.4458 0.023 Uiso calc R 1 . .
    C C10 0.9064(6) 0.3372(3) 0.49695(15) 0.0173(8) Uani d . 1 . .
    N N1 0.9459(5) 0.3332(2) 0.40114(12) 0.0164(7) Uani d . 1 . .
    N N2 0.8138(5) 0.4946(2) 0.33643(12) 0.0173(7) Uani d . 1 . .
    O O1 1.2293(4) 0.43367(18) 0.34962(10) 0.0207(6) Uani d . 1 . .
    O O2 1.2980(5) 0.32419(18) 0.29435(10) 0.0235(7) Uani d . 1 . .
    O O3 1.0724(4) 0.63138(19) 0.35307(11) 0.0232(7) Uani d . 1 . .
    O O4 1.0758(5) 0.6717(2) 0.27029(11) 0.0292(7) Uani d . 1 . .
    H H4 1.1182 0.7199 0.2819 0.044 Uiso calc R 1 . .
    O O5 0.9074(4) 0.42346(18) 0.49227(10) 0.0203(6) Uani d . 1 . .
    O O6 0.7369(4) 0.5605(2) 0.43483(10) 0.0233(6) Uani d . 1 . .
    O O7 0.4107(4) 0.57144(19) 0.41872(11) 0.0211(6) Uani d . 1 . .
    O O8 0.9000(5) 0.2985(2) 0.53938(11) 0.0294(7) Uani d . 1 . .
    O O1W 1.3250(5) 0.3977(2) 0.46232(11) 0.0271(7) Uani d D 1 . .
    H H2W 1.350(8) 0.3428(10) 0.4613(15) 0.041 Uiso d D 1 . .
    H H1W 1.348(8) 0.412(3) 0.4922(7) 0.041 Uiso d D 1 . .
loop_
    _atom_site_aniso_label
    _atom_site_aniso_U_11
    _atom_site_aniso_U_22
    _atom_site_aniso_U_33
    _atom_site_aniso_U_12
    _atom_site_aniso_U_13
    _atom_site_aniso_U_23
    Sm1 0.01036(12) 0.01782(12) 0.01343(12) 0.00028(8) 0.00067(7) -0.00100(8)
    C1 0.0145(19) 0.021(2) 0.0153(18) 0.0028(16) 0.0001(15) -0.0005(15)
    C2 0.019(2) 0.0179(19) 0.019(2) 0.0032(17) 0.0014(16) 0.0000(16)
    C3 0.016(2) 0.0196(19) 0.023(2) -0.0039(17) -0.0008(18) -0.0007(16)
    C4 0.017(2) 0.022(2) 0.0197(19) -0.0027(16) -0.0040(17) -0.0026(15)
    C5 0.019(2) 0.022(2) 0.0152(19) -0.0017(17) -0.0002(16) -0.0008(16)
    C6 0.0142(19) 0.018(2) 0.021(2) 0.0000(16) 0.0007(16) 0.0010(16)
    C7 0.016(2) 0.026(2) 0.018(2) 0.0035(17) 0.0008(16) 0.0034(17)
    C8 0.014(2) 0.0157(18) 0.020(2) -0.0015(15) 0.0019(16) -0.0007(15)
    C9 0.025(2) 0.017(2) 0.016(2) 0.0001(17) 0.0005(17) 0.0022(15)
    C10 0.0102(19) 0.024(2) 0.0176(19) -0.0010(16) 0.0031(15) 0.0005(16)
    N1 0.0181(18) 0.0169(16) 0.0143(16) 0.0004(14) 0.0019(13) 0.0000(13)
    N2 0.0138(16) 0.0193(17) 0.0187(16) 0.0011(14) 0.0008(13) 0.0005(14)
    O1 0.0174(15) 0.0206(14) 0.0242(14) -0.0011(12) 0.0052(12) -0.0055(12)
    O2 0.0319(18) 0.0201(14) 0.0186(14) 0.0006(13) 0.0078(12) -0.0020(12)
    O3 0.0277(17) 0.0257(16) 0.0163(14) -0.0039(13) -0.0037(12) 0.0008(12)
    O4 0.046(2) 0.0227(16) 0.0190(15) -0.0149(15) 0.0017(14) 0.0007(12)
    O5 0.0218(16) 0.0184(14) 0.0209(15) -0.0051(12) 0.0034(12) -0.0039(11)
    O6 0.0133(14) 0.0355(17) 0.0211(14) 0.0051(13) -0.0039(12) -0.0038(12)
    O7 0.0115(14) 0.0224(15) 0.0295(16) -0.0004(11) 0.0016(12) -0.0047(12)
    O8 0.0337(19) 0.0355(18) 0.0189(15) 0.0007(15) 0.0027(13) 0.0061(13)
    O1W 0.0303(18) 0.0290(17) 0.0221(16) 0.0045(15) -0.0043(14) 0.0029(13)
_geom_special_details
;
All e.s.d.'s (except the e.s.d. in the dihedral angle between two l.s. planes)
are estimated using the full covariance matrix. The cell e.s.d.'s are taken
into account individually in the estimation of e.s.d.'s in distances, angles
and torsion angles; correlations between e.s.d.'s in cell parameters are only
used when they are defined by crystal symmetry. An approximate (isotropic)
treatment of cell e.s.d.'s is used for estimating e.s.d.'s involving l.s.
planes.
;
loop_
    _geom_bond_atom_site_label_1
    _geom_bond_atom_site_label_2
    _geom_bond_site_symmetry_2
    _geom_bond_distance
    _geom_bond_publ_flag
    Sm1 O1 . 2.367(3) ?
    Sm1 O6 . 2.416(3) ?
    Sm1 O7 1_655 2.421(3) ?
    Sm1 O5 5_766 2.484(3) ?
    Sm1 O5 . 2.493(3) ?
    Sm1 O3 . 2.537(3) ?
    Sm1 O1W . 2.548(3) ?
    Sm1 N1 . 2.744(3) ?
    Sm1 N2 . 2.803(3) ?
    C1 O2 . 1.256(4) ?
    C1 O1 . 1.263(5) ?
    C1 C2 . 1.510(5) ?
    C2 N1 . 1.481(5) ?
    C2 H2A . 0.9700 ?
    C2 H2B . 0.9700 ?
    C3 N1 . 1.494(5) ?
    C3 C4 . 1.507(5) ?
    C3 H3A . 0.9700 ?
    C3 H3B . 0.9700 ?
    C4 N2 . 1.483(5) ?
    C4 H4A . 0.9700 ?
    C4 H4B . 0.9700 ?
    C5 N2 . 1.464(5) ?
    C5 C6 . 1.512(5) ?
    C5 H5A . 0.9700 ?
    C5 H5B . 0.9700 ?
    C6 O3 . 1.224(5) ?
    C6 O4 . 1.294(5) ?
    C7 N2 . 1.486(5) ?
    C7 C8 . 1.511(5) ?
    C7 H7A . 0.9700 ?
    C7 H7B . 0.9700 ?
    C8 O7 . 1.247(5) ?
    C8 O6 . 1.261(5) ?
    C9 N1 . 1.479(5) ?
    C9 C10 . 1.512(5) ?
    C9 H9A . 0.9700 ?
    C9 H9B . 0.9700 ?
    C10 O8 . 1.241(5) ?
    C10 O5 . 1.274(5) ?
    O4 H4 . 0.8200 ?
    O5 Sm1 5_766 2.484(3) ?
    O7 Sm1 1_455 2.421(3) ?
    O1W H2W . 0.823(10) ?
    O1W H1W . 0.820(10) ?
loop_
    _geom_angle_atom_site_label_1
    _geom_angle_atom_site_label_2
    _geom_angle_atom_site_label_3
    _geom_angle_site_symmetry_1
    _geom_angle_site_symmetry_3
    _geom_angle
    _geom_angle_publ_flag
    O1 Sm1 O6 . . 131.98(9) ?
    O1 Sm1 O7 . 1_655 76.45(9) ?
    O6 Sm1 O7 . 1_655 137.16(10) ?
    O1 Sm1 O5 . 5_766 151.34(10) ?
    O6 Sm1 O5 . 5_766 76.64(9) ?
    O7 Sm1 O5 1_655 5_766 79.40(9) ?
    O1 Sm1 O5 . . 123.46(9) ?
    O6 Sm1 O5 . . 68.14(9) ?
    O7 Sm1 O5 1_655 . 128.46(9) ?
    O5 Sm1 O5 5_766 . 62.91(10) ?
    O1 Sm1 O3 . . 78.03(9) ?
    O6 Sm1 O3 . . 82.03(9) ?
    O7 Sm1 O3 1_655 . 73.18(9) ?
    O5 Sm1 O3 5_766 . 109.41(9) ?
    O5 Sm1 O3 . . 150.11(9) ?
    O1 Sm1 O1W . . 76.36(9) ?
    O6 Sm1 O1W . . 138.39(10) ?
    O7 Sm1 O1W 1_655 . 70.02(10) ?
    O5 Sm1 O1W 5_766 . 81.07(10) ?
    O5 Sm1 O1W . . 70.48(10) ?
    O3 Sm1 O1W . . 138.98(10) ?
    O1 Sm1 N1 . . 64.43(9) ?
    O6 Sm1 N1 . . 92.16(10) ?
    O7 Sm1 N1 1_655 . 130.62(9) ?
    O5 Sm1 N1 5_766 . 124.49(9) ?
    O5 Sm1 N1 . . 62.50(9) ?
    O3 Sm1 N1 . . 122.76(9) ?
    O1W Sm1 N1 . . 72.34(10) ?
    O1 Sm1 N2 . . 68.30(10) ?
    O6 Sm1 N2 . . 63.86(9) ?
    O7 Sm1 N2 1_655 . 125.50(9) ?
    O5 Sm1 N2 5_766 . 139.87(9) ?
    O5 Sm1 N2 . . 105.71(9) ?
    O3 Sm1 N2 . . 60.04(9) ?
    O1W Sm1 N2 . . 134.02(10) ?
    N1 Sm1 N2 . . 66.42(9) ?
    O2 C1 O1 . . 122.1(4) ?
    O2 C1 C2 . . 119.3(3) ?
    O1 C1 C2 . . 118.5(3) ?
    N1 C2 C1 . . 113.2(3) ?
    N1 C2 H2A . . 108.9 ?
    C1 C2 H2A . . 108.9 ?
    N1 C2 H2B . . 108.9 ?
    C1 C2 H2B . . 108.9 ?
    H2A C2 H2B . . 107.8 ?
    N1 C3 C4 . . 112.6(3) ?
    N1 C3 H3A . . 109.1 ?
    C4 C3 H3A . . 109.1 ?
    N1 C3 H3B . . 109.1 ?
    C4 C3 H3B . . 109.1 ?
    H3A C3 H3B . . 107.8 ?
    N2 C4 C3 . . 111.9(3) ?
    N2 C4 H4A . . 109.2 ?
    C3 C4 H4A . . 109.2 ?
    N2 C4 H4B . . 109.2 ?
    C3 C4 H4B . . 109.2 ?
    H4A C4 H4B . . 107.9 ?
    N2 C5 C6 . . 109.3(3) ?
    N2 C5 H5A . . 109.8 ?
    C6 C5 H5A . . 109.8 ?
    N2 C5 H5B . . 109.8 ?
    C6 C5 H5B . . 109.8 ?
    H5A C5 H5B . . 108.3 ?
    O3 C6 O4 . . 124.6(4) ?
    O3 C6 C5 . . 121.1(4) ?
    O4 C6 C5 . . 114.2(3) ?
    N2 C7 C8 . . 113.8(3) ?
    N2 C7 H7A . . 108.8 ?
    C8 C7 H7A . . 108.8 ?
    N2 C7 H7B . . 108.8 ?
    C8 C7 H7B . . 108.8 ?
    H7A C7 H7B . . 107.7 ?
    O7 C8 O6 . . 124.1(4) ?
    O7 C8 C7 . . 118.5(3) ?
    O6 C8 C7 . . 117.2(3) ?
    N1 C9 C10 . . 113.6(3) ?
    N1 C9 H9A . . 108.9 ?
    C10 C9 H9A . . 108.9 ?
    N1 C9 H9B . . 108.9 ?
    C10 C9 H9B . . 108.9 ?
    H9A C9 H9B . . 107.7 ?
    O8 C10 O5 . . 122.8(4) ?
    O8 C10 C9 . . 118.6(4) ?
    O5 C10 C9 . . 118.6(3) ?
    C9 N1 C2 . . 110.3(3) ?
    C9 N1 C3 . . 108.3(3) ?
    C2 N1 C3 . . 110.8(3) ?
    C9 N1 Sm1 . . 112.4(2) ?
    C2 N1 Sm1 . . 109.5(2) ?
    C3 N1 Sm1 . . 105.3(2) ?
    C5 N2 C4 . . 110.4(3) ?
    C5 N2 C7 . . 109.3(3) ?
    C4 N2 C7 . . 110.2(3) ?
    C5 N2 Sm1 . . 107.8(2) ?
    C4 N2 Sm1 . . 110.6(2) ?
    C7 N2 Sm1 . . 108.5(2) ?
    C1 O1 Sm1 . . 129.5(2) ?
    C6 O3 Sm1 . . 123.3(3) ?
    C6 O4 H4 . . 109.5 ?
    C10 O5 Sm1 . 5_766 108.9(2) ?
    C10 O5 Sm1 . . 124.3(2) ?
    Sm1 O5 Sm1 5_766 . 117.09(10) ?
    C8 O6 Sm1 . . 129.3(2) ?
    C8 O7 Sm1 . 1_455 145.0(3) ?
    Sm1 O1W H2W . . 137(3) ?
    Sm1 O1W H1W . . 111(3) ?
    H2W O1W H1W . . 104(4) ?
loop_
    _geom_hbond_atom_site_label_D
    _geom_hbond_atom_site_label_H
    _geom_hbond_atom_site_label_A
    _geom_hbond_site_symmetry_A
    _geom_hbond_distance_DH
    _geom_hbond_distance_HA
    _geom_hbond_distance_DA
    _geom_hbond_angle_DHA
    O4 H4 O2 8_865 0.82 1.66 2.474(4) 169.5
    O1W H1W O6 5_766 0.820(10) 2.02(2) 2.771(4) 152.8(18)
    O1W H2W O8 4_556 0.823(10) 2.10(2) 2.928(4) 177.1(15)
