# Supplementary material for: Poly[aqua­[μ3-N′-(carboxy­meth­yl)ethyl­ene­diamine-N,N,N′-triacetato]samarium(III)]
Source: Acta Crystallogr Sect E Struct Rep Online. 2008 Sep 30;64(Pt 10):m1348. doi: 10.1107/S1600536808031036 (PMC2959472; doi:10.1107/S1600536808031036)
Supplement: Supplementary file 2 [file e-64-m1348-Isup2.hkl]

# 
# h,k,l, Fc-squared, Fo-squared, sigma(Fo-squared) and status flag 
# 
data_I
_shelx_title ' DD in Pbca' 
_shelx_refln_list_code          4 
_shelx_F_calc_maximum      523.34 
_exptl_crystal_F_000      1768.00 
_reflns_d_resolution_high  0.7965 
 
loop_ 
 _symmetry_equiv_pos_as_xyz 
 'x, y, z' 
 '-x+1/2, -y, z+1/2' 
 '-x, y+1/2, -z+1/2' 
 'x+1/2, -y+1/2, -z' 
 '-x, -y, -z' 
 'x-1/2, y, -z-1/2' 
 'x, -y-1/2, z-1/2' 
 '-x-1/2, y-1/2, z' 
 
_cell_length_a     6.6506 
_cell_length_b    14.7051 
_cell_length_c    25.9666 
_cell_angle_alpha  90.000 
_cell_angle_beta   90.000 
_cell_angle_gamma  90.000 
 
_shelx_F_squared_multiplier     1.000 
 
loop_ 
 _refln_index_h 
 _refln_index_k 
 _refln_index_l 
 _refln_F_squared_calc 
 _refln_F_squared_meas 
 _refln_F_squared_sigma 
 _refln_observed_status 
   2   0   0    40441.17    41667.55   1074.69 o 
   4   0   0    18988.03    20077.56    660.23 o 
   6   0   0   134165.11   134841.47   2653.66 o 
   8   0   0    23636.51    24734.11   1398.59 o 
   2   1   0    53131.39    56401.41    850.78 o 
   4   1   0     6589.79     6908.90    300.81 o 
   6   1   0      238.47      217.54     64.62 o 
   8   1   0       64.27       70.16    103.37 o 
   0   2   0   273887.75   258617.80   6071.70 o 
   2   2   0    23037.07    22619.33    384.19 o 
   4   2   0     8715.33     8972.17    239.38 o 
   6   2   0    52730.39    52321.66    950.27 o 
   8   2   0    16475.04    17022.49    567.95 o 
   2   3   0    11713.53    11754.89    243.17 o 
   4   3   0     1321.46     1547.95    100.12 o 
   6   3   0       48.86       55.15     85.32 o 
   8   3   0        2.71        3.02    111.89 o 
   0   4   0    67958.55    62433.95   1171.70 o 
   2   4   0    60275.44    57161.84   1335.85 o 
   4   4   0    17880.84    17986.91    379.23 o 
   6   4   0    39017.12    39998.18   1010.54 o 
   8   4   0    18977.08    19021.45    849.22 o 
   2   5   0       87.74      204.86     36.83 o 
   4   5   0       30.71       46.83     44.82 o 
   6   5   0      167.18      172.81     95.85 o 
   8   5   0      421.46      320.02    148.05 o 
   0   6   0   130035.46   119977.12   4819.02 o 
   2   6   0    46647.37    45980.66    652.47 o 
   4   6   0     6358.70     5773.07    266.56 o 
   6   6   0    33879.76    35369.58    943.74 o 
   2   7   0    13708.59    13281.35    247.07 o 
   4   7   0     7962.72     7450.09    405.53 o 
   6   7   0       89.76       86.61     90.44 o 
   0   8   0    35451.88    31917.88   1121.39 o 
   2   8   0    32563.74    29387.49    507.55 o 
   4   8   0     2821.48     2676.89    582.10 o 
   6   8   0    13671.38    13837.11    530.48 o 
   2   9   0     4070.76     3455.35    171.46 o 
   4   9   0     9466.97     8778.72    362.87 o 
   6   9   0      179.86      138.31    160.92 o 
   0  10   0    50862.28    48742.55   1008.01 o 
   2  10   0    21941.18    20217.81    556.67 o 
   4  10   0     6434.33     5843.74    433.34 o 
   6  10   0    14846.13    13997.15    552.34 o 
   2  11   0     6645.32     6018.53    245.53 o 
   4  11   0     2982.69     3067.00    619.74 o 
   6  11   0     1645.40     1438.66    216.80 o 
   0  12   0    60440.13    57443.27   1717.46 o 
   2  12   0     7047.57     6572.92    265.51 o 
   4  12   0     1494.53      991.38    386.90 o 
   6  12   0    19253.93    19222.57    690.41 o 
   2  13   0    11944.41    11229.66    364.84 o 
   4  13   0     4670.64     3948.72    543.81 o 
   0  14   0    39420.43    37898.13   1568.83 o 
   2  14   0     7478.35     6861.71    291.69 o 
   4  14   0     3233.21     2804.03    262.32 o 
   2  15   0     4571.68     4433.10    394.33 o 
   4  15   0     8720.39     7387.95    505.13 o 
   0  16   0    18542.87    17042.36   1012.08 o 
   2  16   0     4982.90     5128.19   1224.35 o 
   4  16   0      817.22      657.48    273.94 o 
   2  17   0     4487.92     4333.20    488.06 o 
   0  18   0    22270.23    22170.79   1260.96 o 
   1   1   1   166837.30   175173.91   1732.54 o 
   2   1   1    32579.33    32794.52    371.67 o 
   3   1   1     6781.92     6997.64    129.32 o 
   4   1   1    29954.15    30336.18    396.26 o 
   5   1   1    36508.87    37654.09    496.46 o 
   6   1   1     1069.46     1272.91     85.93 o 
   7   1   1    38651.98    39325.36    516.64 o 
   8   1   1     2960.15     3420.17    192.24 o 
   0   2   1        8.78      -14.42      9.61 o 
   1   2   1      168.34      215.04     14.45 o 
   2   2   1    41174.18    43679.30    479.44 o 
   3   2   1    32481.22    35924.63    428.12 o 
   4   2   1     4819.87     4984.13    119.14 o 
   5   2   1     3102.09     3258.91    109.67 o 
   6   2   1      230.45      267.78     49.52 o 
   7   2   1      563.64      607.84    103.62 o 
   8   2   1      143.13      228.92     81.21 o 
   1   3   1    33141.73    31897.67    326.81 o 
   2   3   1     6329.02     6131.61    104.02 o 
   3   3   1      147.34      113.60     31.30 o 
   4   3   1     9576.37     9807.00    178.27 o 
   5   3   1    12879.07    13072.18    234.88 o 
   6   3   1      558.03      696.77     80.64 o 
   7   3   1    22381.54    23018.21    518.40 o 
   8   3   1     1819.79     1620.65    153.44 o 
   0   4   1    24555.73    24242.56    346.10 o 
   1   4   1     8375.17     8576.76    108.43 o 
   2   4   1      220.39      263.03     29.33 o 
   3   4   1     3657.31     3605.13     88.65 o 
   4   4   1      707.00      709.81     52.12 o 
   5   4   1        6.61       36.25     30.67 o 
   6   4   1     1022.69      768.89    172.37 o 
   7   4   1       54.26       26.33     68.38 o 
   8   4   1      240.67      129.86    122.26 o 
   1   5   1   157783.28   148462.28   1508.52 o 
   2   5   1    14257.73    13098.83    168.33 o 
   3   5   1       50.81      133.59     47.31 o 
   4   5   1    23978.69    23329.14    327.46 o 
   5   5   1    34668.73    33720.73    602.69 o 
   6   5   1        8.17       -4.22     54.71 o 
   7   5   1    31121.70    31438.42    645.16 o 
   8   5   1     2991.69     3451.78    227.12 o 
   0   6   1     5422.21     5423.13    134.39 o 
   1   6   1      256.86      198.60     23.64 o 
   2   6   1       61.85       79.96     19.55 o 
   3   6   1    10295.40     9849.48    172.34 o 
   4   6   1      761.83      816.51    106.41 o 
   5   6   1       69.82      139.85     56.94 o 
   6   6   1     1446.94     1662.97    141.52 o 
   7   6   1       21.48       -9.39     66.09 o 
   1   7   1    77158.71    72876.41    729.50 o 
   2   7   1    12123.26    11732.01    159.91 o 
   3   7   1      905.99      881.70     68.22 o 
   4   7   1    21026.76    20416.29    411.10 o 
   5   7   1    17003.89    16894.58    484.90 o 
   6   7   1      854.20      788.76    105.37 o 
   7   7   1    24700.48    24938.17    564.45 o 
   0   8   1     6499.35     6801.94    207.14 o 
   1   8   1     1833.37     1860.49     50.21 o 
   2   8   1     3177.59     3175.74     72.93 o 
   3   8   1     3845.83     3347.39    172.28 o 
   4   8   1     2053.45     1855.80    144.77 o 
   5   8   1     1992.89     1610.45    130.02 o 
   6   8   1     2854.62     3008.30    185.29 o 
   7   8   1        5.91       45.84     74.05 o 
   1   9   1    57115.85    53710.82    627.34 o 
   2   9   1     9026.31     8228.24    155.43 o 
   3   9   1      734.34      751.97     99.69 o 
   4   9   1    16737.70    15686.61    361.87 o 
   5   9   1    20860.98    19276.94    727.53 o 
   6   9   1      686.43      561.03    118.30 o 
   7   9   1    19982.54    19584.73    499.80 o 
   0  10   1     7706.54     7253.38    316.47 o 
   1  10   1     2751.61     2535.14     83.24 o 
   2  10   1      363.69      403.17     60.63 o 
   3  10   1     1765.44     1824.39    132.15 o 
   4  10   1      135.14       87.56     91.75 o 
   5  10   1     2725.58     2535.64    259.60 o 
   6  10   1      959.73      920.83    122.82 o 
   7  10   1        8.88      -79.18    207.87 o 
   1  11   1    32058.26    31574.23    539.02 o 
   2  11   1     2336.52     2265.17    135.95 o 
   3  11   1      720.93      450.04     67.97 o 
   4  11   1    12314.86    10710.61    303.77 o 
   5  11   1    12511.02    11888.10    339.96 o 
   6  11   1       13.43       85.68     74.55 o 
   0  12   1     2865.27     2679.34    167.05 o 
   1  12   1     2983.56     2965.37    151.99 o 
   2  12   1     1614.42     1563.28    136.14 o 
   3  12   1     3692.82     3216.10    146.13 o 
   4  12   1        8.49       37.43     63.31 o 
   5  12   1     4275.35     3804.64    209.18 o 
   6  12   1     1696.96     1524.03    156.97 o 
   1  13   1    25197.65    25063.01    462.16 o 
   2  13   1     3579.95     3345.58    144.56 o 
   3  13   1       17.36       72.78     58.34 o 
   4  13   1     3182.89     2670.32    219.54 o 
   5  13   1     7618.89     6930.84    330.80 o 
   0  14   1       72.63      293.57    320.03 o 
   1  14   1     5277.84     4940.03    280.20 o 
   2  14   1     1077.61      775.89    110.88 o 
   3  14   1     9038.60     8422.20    281.21 o 
   4  14   1      582.13      452.72    104.93 o 
   5  14   1     5146.41     4502.51    240.86 o 
   1  15   1    12321.20    12483.37    419.81 o 
   2  15   1     5057.71     5013.75    242.69 o 
   3  15   1        5.72      130.16     72.79 o 
   4  15   1     3986.50     3883.21    189.41 o 
   0  16   1     1728.72     2609.47    325.12 o 
   1  16   1     3472.52     3592.82    262.89 o 
   2  16   1      562.58      498.67    144.06 o 
   3  16   1    10091.60     9239.63    308.09 o 
   4  16   1       91.51       54.77     77.53 o 
   1  17   1     5992.40     5838.07    323.28 o 
   2  17   1     2074.97     2034.86    224.52 o 
   3  17   1      423.56      561.13    150.15 o 
   0  18   1     3893.70     4137.26    427.06 o 
   1  18   1     1662.67     1791.46    209.45 o 
   0   0   2    87905.84    81824.23   1965.95 o 
   1   0   2    23987.50    26525.07    472.15 o 
   2   0   2    29951.28    32559.52    611.03 o 
   3   0   2   130799.95   136350.39   2353.55 o 
   4   0   2    17018.47    18297.63    437.75 o 
   5   0   2    27521.91    28983.92   1133.67 o 
   6   0   2    26222.80    26944.61    532.27 o 
   7   0   2      519.48      532.95     94.05 o 
   8   0   2     5264.66     5459.26    320.75 o 
   1   1   2     1122.79     1092.53     28.55 o 
   2   1   2     6645.93     7058.36    113.45 o 
   3   1   2        1.70       -0.04     16.32 o 
   4   1   2      473.80      655.78     53.75 o 
   5   1   2       21.20      114.67     50.97 o 
   6   1   2      213.64      209.14     48.37 o 
   7   1   2      155.50      244.06     60.31 o 
   8   1   2      552.79      327.61    101.36 o 
   0   2   2    48285.65    49700.06   1169.38 o 
   1   2   2     5552.18     5650.56     93.50 o 
   2   2   2     8609.48     8685.40    130.76 o 
   3   2   2    77396.65    79077.84    851.55 o 
   4   2   2     1696.47     1666.06     73.21 o 
   5   2   2    31073.13    32042.82    438.74 o 
   6   2   2    15706.11    15645.97    376.41 o 
   7   2   2      831.03      921.38    101.41 o 
   8   2   2     5360.33     5471.86    230.54 o 
   1   3   2     1677.86     1489.54     43.60 o 
   2   3   2     3080.18     2999.50     68.61 o 
   3   3   2     2716.54     3005.16     79.73 o 
   4   3   2      247.29      348.02     40.14 o 
   5   3   2      423.95      527.81     54.24 o 
   6   3   2      168.30      169.75     53.98 o 
   7   3   2       56.41       -1.56     63.82 o 
   8   3   2      306.14      397.64    100.15 o 
   0   4   2    53284.50    51918.30    761.32 o 
   1   4   2     9433.59     8978.51    118.09 o 
   2   4   2    15993.14    15373.45    194.33 o 
   3   4   2    63293.47    60531.02    673.38 o 
   4   4   2      560.87      560.19     52.62 o 
   5   4   2    24758.51    25359.03    418.37 o 
   6   4   2    16849.05    18012.85    417.50 o 
   7   4   2     3048.96     3289.19    198.24 o 
   8   4   2     3886.28     4007.58    235.45 o 
   1   5   2     2655.95     2830.75     51.73 o 
   2   5   2     8509.45     8757.48    131.13 o 
   3   5   2     1705.26     1762.59     66.75 o 
   4   5   2     2251.35     2304.59     85.67 o 
   5   5   2      159.66       73.88     43.06 o 
   6   5   2      462.97      344.44     79.05 o 
   7   5   2      327.20      384.21     92.29 o 
   8   5   2      489.40      557.88    137.83 o 
   0   6   2     2099.91     1656.92    107.96 o 
   1   6   2    13291.44    12249.20    190.85 o 
   2   6   2    15020.80    14363.75    193.50 o 
   3   6   2    59269.64    56933.31    650.77 o 
   4   6   2     1158.44     1137.48     80.32 o 
   5   6   2    16761.67    16186.97    371.51 o 
   6   6   2    10278.66    10755.89    315.03 o 
   7   6   2     1654.39     1629.77    156.81 o 
   1   7   2     1069.87      951.18     41.52 o 
   2   7   2     1076.60     1335.24     70.82 o 
   3   7   2       68.05      159.50     41.98 o 
   4   7   2     6379.66     6072.90    198.21 o 
   5   7   2     1989.11     1979.30    195.93 o 
   6   7   2       29.41      -39.31     51.99 o 
   7   7   2     2071.16     2039.17    173.93 o 
   0   8   2    10782.74     9857.49    293.41 o 
   1   8   2     9089.07     8546.62    120.34 o 
   2   8   2     3519.10     3443.70    115.73 o 
   3   8   2    65600.43    63570.53    702.63 o 
   4   8   2     1023.21      748.86     86.48 o 
   5   8   2    18743.92    18426.20    417.48 o 
   6   8   2     5214.57     4656.62    260.03 o 
   7   8   2      573.47      545.82    106.43 o 
   1   9   2    13405.35    13639.87    190.74 o 
   2   9   2      517.07      425.51     49.92 o 
   3   9   2      930.47      944.22     81.73 o 
   4   9   2     1486.93     1360.81    117.11 o 
   5   9   2     6261.77     5487.20    218.01 o 
   6   9   2      422.24      353.66     87.97 o 
   7   9   2     4664.38     5003.20    257.85 o 
   0  10   2    23357.07    22637.58    343.70 o 
   1  10   2    10834.74    10264.32    210.65 o 
   2  10   2     6144.09     5592.22    187.01 o 
   3  10   2    50208.07    47801.28    772.39 o 
   4  10   2     3738.59     3182.98    168.19 o 
   5  10   2    11646.83    10696.75    346.98 o 
   6  10   2     6350.10     5940.36    251.81 o 
   7  10   2     1467.24     1121.01    279.80 o 
   1  11   2    19624.76    18754.85    290.89 o 
   2  11   2     3518.50     3364.52    172.49 o 
   3  11   2       94.89      111.06     47.08 o 
   4  11   2     2342.18     2323.97    157.28 o 
   5  11   2     3471.22     3237.56    189.81 o 
   6  11   2        1.47       51.74     75.55 o 
   0  12   2    15215.73    14634.00    489.85 o 
   1  12   2     5368.09     5540.97    182.19 o 
   2  12   2     8385.06     7821.56    203.83 o 
   3  12   2    21108.16    19555.61    360.88 o 
   4  12   2     1880.15     1638.32    143.96 o 
   5  12   2     4818.21     4739.78    226.45 o 
   6  12   2     6967.93     6761.76    381.89 o 
   1  13   2     9907.03     9707.21    260.82 o 
   2  13   2     1510.34     1546.95    108.53 o 
   3  13   2      203.71      195.59     63.79 o 
   4  13   2     2963.76     2371.87    227.45 o 
   5  13   2     4105.01     3619.64    236.48 o 
   0  14   2    19162.62    17874.24    848.32 o 
   1  14   2     5675.85     5384.16    214.04 o 
   2  14   2     5098.94     4879.99    178.83 o 
   3  14   2    19786.30    18419.80    367.92 o 
   4  14   2     1249.00     1039.93    147.22 o 
   5  14   2     8245.89     7671.96    297.11 o 
   1  15   2     4194.76     4091.89    266.37 o 
   2  15   2     5149.67     5105.42    304.01 o 
   3  15   2      106.87      156.00     71.98 o 
   4  15   2     3942.86     3390.05    321.49 o 
   0  16   2     3858.36     4334.55    395.02 o 
   1  16   2     3481.89     3355.08    257.40 o 
   2  16   2     1144.89     1441.54    194.70 o 
   3  16   2     9823.70    10059.98    320.49 o 
   4  16   2      422.26      413.50     99.58 o 
   1  17   2     8117.92     7728.42    768.75 o 
   2  17   2     1123.28     1061.98    248.32 o 
   3  17   2      383.85      576.78    146.97 o 
   0  18   2     2776.60     3174.55    649.62 o 
   1  18   2      320.76      610.79    145.39 o 
   1   1   3      140.42      147.21     30.48 o 
   2   1   3   109370.22   112042.99   1145.34 o 
   3   1   3      673.19      657.45     44.82 o 
   4   1   3    77238.26    78531.95    875.73 o 
   5   1   3     6390.22     6588.70    156.76 o 
   6   1   3     4746.36     4703.54    147.69 o 
   7   1   3      157.51       97.44     66.08 o 
   8   1   3    16334.56    16757.61    456.55 o 
   0   2   3        9.32      -45.58     30.39 o 
   1   2   3     1062.73     1246.48     36.40 o 
   2   2   3      148.32      247.56     23.06 o 
   3   2   3      876.69     1200.09     55.72 o 
   4   2   3      430.06      529.09     46.53 o 
   5   2   3      332.32      334.81     47.28 o 
   6   2   3     1259.41     1260.06     86.07 o 
   7   2   3      750.09      653.69     88.89 o 
   8   2   3       19.86      -31.29     76.23 o 
   1   3   3     2884.16     2813.18     59.85 o 
   2   3   3   129954.19   127216.39   1295.03 o 
   3   3   3     2651.47     2989.04     80.31 o 
   4   3   3   112424.09   113648.76   1216.95 o 
   5   3   3      539.71      587.48     56.40 o 
   6   3   3     5865.74     6105.37    207.27 o 
   7   3   3       45.89       71.68     66.73 o 
   8   3   3    10734.22    10863.84    452.10 o 
   0   4   3    47714.79    46503.21    569.90 o 
   1   4   3      228.28      238.80     22.92 o 
   2   4   3     7869.76     8167.25    120.70 o 
   3   4   3      888.01     1053.23     52.04 o 
   4   4   3      389.61      432.82     56.11 o 
   5   4   3      151.01      114.82     42.28 o 
   6   4   3     8613.56     9006.58    335.79 o 
   7   4   3       93.44      110.88     70.07 o 
   8   4   3      417.44      369.01    131.74 o 
   1   5   3     2873.63     3017.45     79.50 o 
   2   5   3   108289.65   102357.93   1102.98 o 
   3   5   3       54.54       33.46     23.26 o 
   4   5   3    62845.93    61769.20    802.26 o 
   5   5   3       35.34      114.18     41.83 o 
   6   5   3     2692.86     2858.90    171.83 o 
   7   5   3      297.89      403.55     96.43 o 
   8   5   3    11225.84    11326.76    454.92 o 
   0   6   3    22494.25    22808.49    314.19 o 
   1   6   3    15083.83    16391.33    211.52 o 
   2   6   3      221.69      129.72     27.99 o 
   3   6   3     7226.50     7482.88    171.83 o 
   4   6   3      220.98      164.80     43.22 o 
   5   6   3      754.54      735.38     91.39 o 
   6   6   3     2602.28     2661.77    169.23 o 
   7   6   3      385.20      375.67     95.59 o 
   1   7   3     3814.15     4445.26     90.15 o 
   2   7   3    60707.38    58183.59    627.03 o 
   3   7   3      252.17      381.30    105.53 o 
   4   7   3    60381.18    58136.30    777.58 o 
   5   7   3        4.81       45.37     49.90 o 
   6   7   3     2419.31     2803.40    176.24 o 
   7   7   3       28.00      111.02     73.66 o 
   0   8   3     7727.24     7790.68    176.70 o 
   1   8   3      773.28      979.95     48.85 o 
   2   8   3     1187.12     1319.96     63.66 o 
   3   8   3     1067.71     1091.35     92.97 o 
   4   8   3     1037.18     1014.40     99.33 o 
   5   8   3      120.09      127.97     60.40 o 
   6   8   3     1861.38     1832.36    154.00 o 
   7   8   3       33.71       65.01     73.41 o 
   1   9   3      802.32      860.86     42.33 o 
   2   9   3    46576.20    44128.78    514.86 o 
   3   9   3      991.02      880.90     78.70 o 
   4   9   3    63321.45    58187.70    912.93 o 
   5   9   3      117.52      144.52    106.97 o 
   6   9   3     1668.83     1403.33    144.08 o 
   7   9   3      270.40      299.93    103.00 o 
   0  10   3     6953.82     6937.52    156.14 o 
   1  10   3     1730.53     1839.00    102.04 o 
   2  10   3     6015.73     5669.36    131.34 o 
   3  10   3       84.10      168.52     51.37 o 
   4  10   3      452.71      453.72     84.71 o 
   5  10   3       10.90      101.08     63.36 o 
   6  10   3     3574.89     3303.46    203.57 o 
   1  11   3     1052.45     1013.72     96.91 o 
   2  11   3    20224.18    19957.71    366.08 o 
   3  11   3      245.15      255.47     64.58 o 
   4  11   3    24538.52    23001.43    518.75 o 
   5  11   3      355.54      400.64     93.10 o 
   6  11   3     1573.91     1233.41    204.41 o 
   0  12   3     8024.49     8062.31    261.56 o 
   1  12   3     1630.91     1596.04     95.11 o 
   2  12   3     2532.22     2167.42    154.63 o 
   3  12   3      183.53      169.70     70.52 o 
   4  12   3      647.00      584.27     96.49 o 
   5  12   3        4.57       74.65     74.80 o 
   6  12   3     4699.10     3857.30    273.01 o 
   1  13   3     1092.75     1182.57    107.94 o 
   2  13   3    12429.42    11964.13    267.85 o 
   3  13   3      607.68      398.95     88.43 o 
   4  13   3    15069.98    14068.33    392.65 o 
   5  13   3     1083.15      869.11    137.90 o 
   0  14   3     3915.41     3721.66    343.78 o 
   1  14   3      105.47       86.70     62.03 o 
   2  14   3     3312.10     3177.23    191.78 o 
   3  14   3      802.21      902.99     98.17 o 
   4  14   3      551.34      461.25     94.51 o 
   5  14   3      219.60      246.24    100.00 o 
   1  15   3       90.85       89.13    171.88 o 
   2  15   3    18253.51    17736.13    417.39 o 
   3  15   3       60.47       60.67     67.00 o 
   4  15   3    16800.19    15586.11    590.64 o 
   0  16   3    16802.57    15959.12    873.02 o 
   1  16   3      240.15      259.72    127.29 o 
   2  16   3     6850.85     7029.13    350.08 o 
   3  16   3       65.82      191.32     92.99 o 
   4  16   3     1403.31     1520.51    150.16 o 
   1  17   3        5.68      224.37    118.48 o 
   2  17   3     6700.71     6827.38    354.63 o 
   3  17   3       61.06      -15.50    113.14 o 
   0  18   3    14380.74    15628.85    728.95 o 
   1  18   3       83.22      349.60    125.34 o 
   0   0   4    84446.23    74822.20   1820.81 o 
   1   0   4    21607.13    21141.55    394.57 o 
   2   0   4      441.52      338.12     38.77 o 
   3   0   4   138655.27   144930.50   2499.31 o 
   4   0   4      403.78      502.93    105.42 o 
   5   0   4     8862.17     9419.82    275.14 o 
   6   0   4    13238.04    13644.93    411.99 o 
   7   0   4     1660.78     1488.33    163.57 o 
   8   0   4     2388.15     2426.72    236.84 o 
   1   1   4     8001.92     8139.42    107.20 o 
   2   1   4    14775.22    15504.09    200.55 o 
   3   1   4     1714.72     1736.33     63.83 o 
   4   1   4       67.09       67.24     26.77 o 
   5   1   4       53.67       60.90     30.79 o 
   6   1   4       16.35       35.54     37.38 o 
   7   1   4      136.94       91.98     75.99 o 
   8   1   4      813.59      704.70    125.01 o 
   0   2   4    63371.07    63322.02    908.48 o 
   1   2   4    69074.41    69167.58    621.28 o 
   2   2   4     4201.51     4006.19     78.96 o 
   3   2   4   144059.75   148133.27   1524.74 o 
   4   2   4     2578.11     2881.60     91.61 o 
   5   2   4    26207.40    27049.82    387.95 o 
   6   2   4     9203.21     9442.75    252.39 o 
   7   2   4      441.21      478.55     79.39 o 
   8   2   4     2823.87     2662.11    228.35 o 
   1   3   4      641.21      833.08     45.93 o 
   2   3   4     1344.08     1424.31     46.02 o 
   3   3   4     2412.99     2655.97     75.69 o 
   4   3   4     2177.85     2339.38     84.98 o 
   5   3   4      730.32      772.09     63.76 o 
   6   3   4       59.48       98.50     46.41 o 
   7   3   4      100.73      148.48     74.53 o 
   8   3   4       15.58       21.75     68.95 o 
   0   4   4    28375.52    27410.68    359.20 o 
   1   4   4    37236.52    36883.52    572.46 o 
   2   4   4     6744.72     6508.89    122.97 o 
   3   4   4   111506.83   109509.48   1152.61 o 
   4   4   4     5475.30     5633.70    128.59 o 
   5   4   4    32440.04    31970.74    497.28 o 
   6   4   4     4225.40     4471.59    167.05 o 
   7   4   4      285.30      327.46     88.81 o 
   8   4   4     3599.95     3915.86    317.11 o 
   1   5   4     4219.73     4455.23     84.82 o 
   2   5   4     1309.52     1382.22     66.40 o 
   3   5   4      720.82      799.07     63.35 o 
   4   5   4        4.06       -6.80     32.62 o 
   5   5   4      218.62      137.33     47.61 o 
   6   5   4       39.84       18.61     53.53 o 
   7   5   4      266.39      378.77     93.03 o 
   0   6   4    17302.02    17067.03    252.18 o 
   1   6   4    13669.64    12880.06    171.49 o 
   2   6   4     4980.01     4805.43     94.26 o 
   3   6   4    63493.35    60164.98    770.10 o 
   4   6   4      607.75      566.19     64.20 o 
   5   6   4    22077.23    21491.94    384.26 o 
   6   6   4     3835.42     4090.76    203.17 o 
   7   6   4     1451.66     1691.55    161.39 o 
   1   7   4     4324.97     4289.00     77.56 o 
   2   7   4     1369.06     1429.42     58.25 o 
   3   7   4     1740.92     1558.66    111.06 o 
   4   7   4      518.57      452.46     61.63 o 
   5   7   4     3266.00     2944.50    162.15 o 
   6   7   4       21.72        4.26     58.19 o 
   7   7   4      695.91      531.60    103.58 o 
   0   8   4    25189.34    24848.63    384.61 o 
   1   8   4    37127.85    37426.90    373.40 o 
   2   8   4     7230.39     7197.37    127.00 o 
   3   8   4    26636.71    25485.23    370.51 o 
   4   8   4     2012.82     1991.27    130.14 o 
   5   8   4    20524.46    19806.80    437.06 o 
   6   8   4     5577.76     5320.50    227.19 o 
   7   8   4      832.81      771.85    123.10 o 
   1   9   4     6480.66     6479.85    144.13 o 
   2   9   4    11804.77    12221.89    203.48 o 
   3   9   4        3.29        9.63     38.37 o 
   4   9   4     4732.94     4336.63    260.39 o 
   5   9   4     1916.93     1811.82    158.01 o 
   6   9   4       32.44      113.36     70.17 o 
   7   9   4     3535.73     3991.83    284.42 o 
   0  10   4     2474.70     2568.63    123.44 o 
   1  10   4    33419.79    33114.10    438.24 o 
   2  10   4     4598.52     4735.78    122.52 o 
   3  10   4    28031.16    26140.87    496.28 o 
   4  10   4     1461.65     1369.31    124.19 o 
   5  10   4    17171.65    16161.84    417.03 o 
   6  10   4     3165.45     3059.18    197.74 o 
   1  11   4    15241.25    14834.60    218.85 o 
   2  11   4     3301.86     3316.48    127.88 o 
   3  11   4      103.53      124.35     53.21 o 
   4  11   4     1281.85     1202.30    121.70 o 
   5  11   4     5619.44     5088.06    224.10 o 
   6  11   4      155.10      206.33     86.85 o 
   0  12   4     3253.01     3147.91    195.42 o 
   1  12   4     6103.55     5803.42    164.40 o 
   2  12   4      551.15      494.02     68.02 o 
   3  12   4    27133.19    25315.81    427.05 o 
   4  12   4      133.36       77.14     68.46 o 
   5  12   4    10010.17     8920.66    503.37 o 
   6  12   4     1608.78     1494.79    173.00 o 
   1  13   4     9003.78     8513.16    243.16 o 
   2  13   4      613.76      668.90     76.40 o 
   3  13   4      225.51      230.07     65.88 o 
   4  13   4     1144.89     1048.50    130.23 o 
   5  13   4     3987.28     3536.54    211.94 o 
   0  14   4    13389.14    12911.77    798.38 o 
   1  14   4     2439.25     2498.81    146.32 o 
   2  14   4      485.98      482.47    104.68 o 
   3  14   4    21503.13    20929.28    397.60 o 
   4  14   4      106.85       38.22     74.65 o 
   5  14   4     4753.07     4298.15    269.50 o 
   1  15   4     9233.60     8915.92    349.89 o 
   2  15   4       52.97      316.44     91.88 o 
   3  15   4      124.30      128.58     84.03 o 
   4  15   4      421.38      672.97    109.60 o 
   0  16   4     4885.43     4512.60    482.24 o 
   1  16   4     1570.21     1874.19    203.19 o 
   2  16   4     1200.04     1375.87    186.44 o 
   3  16   4    14193.46    13949.03    421.81 o 
   4  16   4      955.80      841.37    148.61 o 
   1  17   4     6883.68     7299.58    527.90 o 
   2  17   4     1336.02     1373.58    191.82 o 
   3  17   4      259.14      398.83    138.75 o 
   0  18   4     2864.98     3431.63    398.89 o 
   1  18   4     1073.76     1167.03    233.39 o 
   1   1   5    22771.95    22417.68    252.75 o 
   2   1   5    10683.47    10443.72    148.34 o 
   3   1   5     2117.47     2284.82     72.02 o 
   4   1   5    27617.36    27964.62    374.87 o 
   5   1   5    11926.30    11972.55    224.43 o 
   6   1   5     1808.59     1882.30    102.71 o 
   7   1   5    16711.84    17440.05    361.98 o 
   8   1   5     3392.53     3867.67    201.49 o 
   0   2   5    14488.61    14701.03    215.76 o 
   1   2   5     1160.59     1211.57     29.38 o 
   2   2   5     6936.42     7643.41    120.92 o 
   3   2   5     1155.25     1324.21     57.34 o 
   4   2   5     2950.26     3127.23     96.15 o 
   5   2   5        5.28        6.64     29.39 o 
   6   2   5     3891.80     3884.23    169.88 o 
   7   2   5      354.03      295.99     73.77 o 
   8   2   5      172.70      211.81    101.87 o 
   1   3   5    66568.05    64605.59    602.17 o 
   2   3   5    45545.27    45886.65    505.59 o 
   3   3   5     3911.98     4109.27     96.73 o 
   4   3   5    18946.89    19120.40    282.46 o 
   5   3   5    27135.03    27257.03    442.41 o 
   6   3   5     4995.99     5293.52    180.36 o 
   7   3   5    19473.10    20168.95    411.21 o 
   8   3   5     5158.55     5520.72    238.74 o 
   0   4   5      739.18      862.46     42.10 o 
   1   4   5     1487.06     1746.67     51.04 o 
   2   4   5     2161.62     2440.64     82.98 o 
   3   4   5    13534.37    13909.72    205.34 o 
   4   4   5     3129.98     2921.82     92.21 o 
   5   4   5       26.11       70.57     39.34 o 
   6   4   5     2126.38     2331.93    170.48 o 
   7   4   5      143.34      111.04     74.94 o 
   8   4   5      128.86      136.70    108.93 o 
   1   5   5    93572.73    92141.73    870.08 o 
   2   5   5    67034.88    67448.62    690.91 o 
   3   5   5     2682.76     2704.66     75.34 o 
   4   5   5    21503.32    21205.09    354.52 o 
   5   5   5    20970.22    20681.09    371.50 o 
   6   5   5     2123.10     2281.49    156.98 o 
   7   5   5    25447.12    25243.00    559.15 o 
   0   6   5    32711.20    33880.29    590.53 o 
   1   6   5      269.10      309.68     31.43 o 
   2   6   5     1409.14     1374.25     66.89 o 
   3   6   5     4367.47     4550.79    128.79 o 
   4   6   5      380.80      292.63     50.62 o 
   5   6   5     1571.93     1588.65    105.36 o 
   6   6   5     2814.07     2708.56    172.31 o 
   7   6   5       15.39      -31.85     69.83 o 
   1   7   5    72648.44    71012.68    693.02 o 
   2   7   5    35135.03    35299.37    385.13 o 
   3   7   5     1324.11     1343.21     80.82 o 
   4   7   5    18841.88    18616.58    345.12 o 
   5   7   5    26490.24    25154.20    502.82 o 
   6   7   5      560.38      460.27     89.43 o 
   7   7   5    21563.47    21625.91    773.71 o 
   0   8   5     6656.86     7127.81    149.99 o 
   1   8   5     7481.89     7539.82    115.88 o 
   2   8   5      162.87      171.50     31.11 o 
   3   8   5     4912.96     4768.70    130.92 o 
   4   8   5       57.34       39.15     63.85 o 
   5   8   5     5665.32     5186.38    208.82 o 
   6   8   5      895.59      870.30    115.20 o 
   7   8   5      163.71      264.93     90.11 o 
   1   9   5    46601.05    46949.92    529.47 o 
   2   9   5    14135.25    14277.20    226.35 o 
   3   9   5      188.96      173.42     40.36 o 
   4   9   5     7833.33     7163.41    316.55 o 
   5   9   5    27037.03    26543.84    539.19 o 
   6   9   5      792.93      645.34    101.44 o 
   7   9   5    17889.41    17132.79    554.76 o 
   0  10   5       33.46      131.15     38.63 o 
   1  10   5     1236.88     1171.45     60.87 o 
   2  10   5      986.48     1014.88     82.02 o 
   3  10   5    10969.82    10496.36    251.48 o 
   4  10   5      971.24      944.60    107.98 o 
   5  10   5     1744.47     1529.77    140.06 o 
   6  10   5      225.64      195.34     82.58 o 
   1  11   5    26498.37    26438.46    331.17 o 
   2  11   5    23430.97    22867.76    371.41 o 
   3  11   5      144.57      236.82     58.97 o 
   4  11   5    16168.16    14942.15    499.04 o 
   5  11   5     6309.04     5650.75    235.60 o 
   6  11   5     1000.69      955.73    147.87 o 
   0  12   5     1868.95     2018.40    138.05 o 
   1  12   5     2536.54     2365.85    128.41 o 
   2  12   5     6882.72     6914.38    186.39 o 
   3  12   5     9546.16     8825.66    227.89 o 
   4  12   5     2257.26     1794.11    150.31 o 
   5  12   5     1488.82     1189.56    133.65 o 
   6  12   5     1758.72      956.79    164.57 o 
   1  13   5    14377.88    13609.06    424.27 o 
   2  13   5     6713.29     6874.09    191.75 o 
   3  13   5     1928.39     1923.13    191.21 o 
   4  13   5     5684.97     5527.77    233.33 o 
   5  13   5     4595.92     4678.97    238.62 o 
   0  14   5     5354.64     5353.36    390.25 o 
   1  14   5     2859.12     3018.91    189.25 o 
   2  14   5     1481.21     1453.60    142.39 o 
   3  14   5     6465.96     6315.20    207.90 o 
   4  14   5      367.40      230.10     95.50 o 
   5  14   5     3874.26     3402.38    216.35 o 
   1  15   5     6994.74     7155.79    240.13 o 
   2  15   5     4953.03     4883.85    222.89 o 
   3  15   5      565.31      476.48    103.21 o 
   4  15   5     2901.38     2940.66    188.82 o 
   0  16   5     7460.10     7479.24    481.02 o 
   1  16   5      991.98      941.24    164.53 o 
   2  16   5      466.76      495.13    106.28 o 
   3  16   5     5920.05     6251.68    261.71 o 
   1  17   5     5243.63     5464.93    312.16 o 
   2  17   5     3795.90     3331.63    267.12 o 
   0  18   5     3301.05     4267.38   1067.70 o 
   1  18   5     1079.66     1198.31    172.06 o 
   0   0   6    73481.38    70079.23   1270.40 o 
   1   0   6     9122.81     9231.28    179.71 o 
   2   0   6   100306.34   104443.22   1797.33 o 
   3   0   6     3000.02     3020.60    133.60 o 
   4   0   6    11616.35    11862.78    459.73 o 
   5   0   6        5.65        6.85     37.16 o 
   6   0   6    56611.30    59170.00    945.43 o 
   7   0   6      641.53      609.52    127.98 o 
   8   0   6    20180.17    20228.18    621.15 o 
   1   1   6    13397.96    13733.02    158.70 o 
   2   1   6      162.78      196.40     30.06 o 
   3   1   6     1709.80     1832.27     67.38 o 
   4   1   6        1.15        7.95     23.79 o 
   5   1   6        3.69       48.26     31.97 o 
   6   1   6      696.34      729.86     69.30 o 
   7   1   6       60.88       -2.03     67.26 o 
   8   1   6       25.46      -51.37     67.86 o 
   0   2   6   130283.23   125731.29   1552.61 o 
   1   2   6     2286.17     2727.01     48.03 o 
   2   2   6    58858.00    59093.91    632.95 o 
   3   2   6     6399.38     6979.70    129.60 o 
   4   2   6    10288.68    10658.94    191.55 o 
   5   2   6       24.83       92.70     33.62 o 
   6   2   6    58429.95    60303.54    845.02 o 
   7   2   6       11.47      -31.33     50.73 o 
   8   2   6    16579.34    17664.22    471.81 o 
   1   3   6      577.42      636.73     30.92 o 
   2   3   6     4110.78     4785.20     91.03 o 
   3   3   6      205.37      217.34     30.49 o 
   4   3   6      408.93      411.12     43.44 o 
   5   3   6      329.01      418.55     88.54 o 
   6   3   6      653.18      588.96     78.32 o 
   7   3   6       19.43       50.02     58.92 o 
   8   3   6      187.70      157.48     82.11 o 
   0   4   6   211256.44   199502.47   4020.82 o 
   1   4   6     1547.42     1497.79     57.78 o 
   2   4   6    39696.05    39068.21    457.86 o 
   3   4   6     2331.49     2504.07     73.29 o 
   4   4   6     6045.65     6009.17    160.22 o 
   5   4   6      154.25      177.22     47.59 o 
   6   4   6    56175.43    56170.85    803.14 o 
   7   4   6      208.53      104.64     71.28 o 
   8   4   6    14342.43    14946.98    522.05 o 
   1   5   6       18.25       41.42     21.08 o 
   2   5   6      928.09      814.96     45.88 o 
   3   5   6       27.54       39.61     30.26 o 
   4   5   6     2547.63     2628.25    114.19 o 
   5   5   6      959.36     1208.71    106.43 o 
   6   5   6      374.24      244.53     65.23 o 
   7   5   6       11.32       36.09     71.35 o 
   0   6   6   118013.54   116244.05   1340.97 o 
   1   6   6    13217.10    14348.69    189.95 o 
   2   6   6    44070.95    43465.27    452.35 o 
   3   6   6      367.20      309.04     51.86 o 
   4   6   6     4853.30     4541.24    146.03 o 
   5   6   6     4222.15     4472.16    159.21 o 
   6   6   6    38719.09    39028.84    715.66 o 
   7   6   6      583.88      386.99    109.95 o 
   1   7   6     5743.14     6096.33    136.84 o 
   2   7   6    10837.49    10526.82    162.54 o 
   3   7   6       37.90       77.95     37.90 o 
   4   7   6     9425.77     9537.90    223.45 o 
   5   7   6     1507.49     1637.47    129.44 o 
   6   7   6     1915.71     1894.93    180.66 o 
   7   7   6     1017.60     1026.43    130.70 o 
   0   8   6    42736.29    41274.91    635.00 o 
   1   8   6       95.07      100.61     29.37 o 
   2   8   6    19535.17    19814.96    324.63 o 
   3   8   6      102.49      171.71     56.65 o 
   4   8   6     7875.01     7480.23    199.53 o 
   5   8   6      649.71      676.35     95.10 o 
   6   8   6    24974.13    25203.32    544.03 o 
   7   8   6       17.31      -23.63     75.13 o 
   1   9   6      198.80      198.09     58.58 o 
   2   9   6     8677.65     8670.44    167.18 o 
   3   9   6      391.54      297.71     48.23 o 
   4   9   6     6692.93     6390.52    291.98 o 
   5   9   6      131.84       95.98     77.78 o 
   6   9   6      203.84       77.39     71.28 o 
   7   9   6        1.57       20.64    143.27 o 
   0  10   6    44253.69    45057.20   1033.96 o 
   1  10   6     1536.25     1414.58    105.29 o 
   2  10   6    19868.56    19684.67    290.82 o 
   3  10   6      944.37      986.66     97.37 o 
   4  10   6     5361.55     5225.12    205.53 o 
   5  10   6      160.97      195.62     71.43 o 
   6  10   6    20982.25    20491.96    492.90 o 
   1  11   6     1038.57     1107.95     66.10 o 
   2  11   6     8039.60     7882.47    206.21 o 
   3  11   6        1.44       18.26     44.98 o 
   4  11   6    11638.74    11206.05    314.62 o 
   5  11   6      293.50      293.86     85.93 o 
   6  11   6      238.66      205.54     91.52 o 
   0  12   6    43371.14    42507.79    817.62 o 
   1  12   6     1880.57     1809.81     99.56 o 
   2  12   6    20774.65    20461.48    354.38 o 
   3  12   6     1665.49     1619.97    127.37 o 
   4  12   6     3157.14     3064.64    180.67 o 
   5  12   6     1174.97      976.71    127.50 o 
   6  12   6    17748.67    17200.86    549.58 o 
   1  13   6     1114.66      948.35    100.84 o 
   2  13   6     8060.59     7654.32    322.81 o 
   3  13   6       51.91       57.33     57.37 o 
   4  13   6    12818.44    12224.45    348.92 o 
   5  13   6       13.10      114.61     90.29 o 
   0  14   6    20678.26    20495.43    809.60 o 
   1  14   6      423.75      403.61    111.33 o 
   2  14   6     8901.97     8590.60    320.16 o 
   3  14   6      246.25      379.04     81.21 o 
   4  14   6     2180.51     2168.61    171.25 o 
   5  14   6        9.62       61.33     86.12 o 
   1  15   6       33.18      158.75     64.13 o 
   2  15   6     6021.78     6152.19    322.94 o 
   3  15   6        5.37      106.23     85.26 o 
   4  15   6     5474.90     5541.98    287.31 o 
   0  16   6    17012.46    16901.63    705.99 o 
   1  16   6       18.99       51.57    106.39 o 
   2  16   6     4544.59     4657.99    229.59 o 
   3  16   6     2557.99     2375.62    184.30 o 
   1  17   6       13.88      243.01    122.83 o 
   2  17   6     3477.78     3834.78    281.19 o 
   0  18   6    11430.43    11618.38    619.19 o 
   1  18   6      329.33      527.79    146.37 o 
   1   1   7    84006.03    80262.76    678.94 o 
   2   1   7    21027.58    20933.53    259.24 o 
   3   1   7     9454.65    10175.79    218.33 o 
   4   1   7     4978.05     4922.80    122.80 o 
   5   1   7    34069.60    35318.38    475.71 o 
   6   1   7      377.09      311.20     59.90 o 
   7   1   7    20097.21    21805.09    383.35 o 
   8   1   7     1688.09     1821.81    149.65 o 
   0   2   7     8734.51     8599.49    158.89 o 
   1   2   7      733.21      801.59     31.84 o 
   2   2   7     5765.06     6085.69    105.00 o 
   3   2   7     2002.61     2127.24     69.92 o 
   4   2   7      269.96      307.98     41.72 o 
   5   2   7        2.49      -10.41     26.78 o 
   6   2   7      123.07      166.85     54.79 o 
   7   2   7      166.99       80.24     58.45 o 
   8   2   7      146.03      264.72    104.98 o 
   1   3   7   125108.80   121376.38    927.20 o 
   2   3   7    14759.67    15358.33    199.99 o 
   3   3   7      572.99      577.97     41.16 o 
   4   3   7    12910.29    13329.21    222.19 o 
   5   3   7    36568.92    36536.29    595.47 o 
   6   3   7     1455.72     1394.71    109.22 o 
   7   3   7    35111.04    35610.15    602.72 o 
   8   3   7     1016.27     1067.61    122.83 o 
   0   4   7    16422.27    17133.42    248.46 o 
   1   4   7     1745.54     1889.71     42.51 o 
   2   4   7      338.41      389.25     37.72 o 
   3   4   7       45.03      100.05     30.63 o 
   4   4   7      444.09      445.33     56.44 o 
   5   4   7       44.83       19.70     38.92 o 
   6   4   7     1571.22     1441.00    166.02 o 
   7   4   7        4.93      -44.07     61.56 o 
   1   5   7   134036.42   131093.27   1127.17 o 
   2   5   7     7552.29     7380.89    115.97 o 
   3   5   7     3321.43     3308.61    149.77 o 
   4   5   7     9043.44     8862.60    205.97 o 
   5   5   7    43116.00    43810.93    641.07 o 
   6   5   7     1183.14     1263.36    109.97 o 
   7   5   7    35483.14    36491.43    714.77 o 
   0   6   7       88.42       81.95     44.45 o 
   1   6   7     2730.61     2469.10     73.00 o 
   2   6   7     3151.63     3305.85     85.40 o 
   3   6   7    14625.97    14070.69    256.69 o 
   4   6   7        5.56       42.50     40.87 o 
   5   6   7     1674.84     1687.38    111.27 o 
   6   6   7      410.62      411.61     85.13 o 
   7   6   7      542.93      463.10    100.47 o 
   1   7   7    83617.63    82498.45    749.00 o 
   2   7   7     6598.15     6356.40    121.85 o 
   3   7   7     1951.35     2000.94     97.80 o 
   4   7   7     2642.76     2682.61    159.42 o 
   5   7   7    28319.45    27414.10    465.63 o 
   6   7   7       91.60      128.36     69.58 o 
   7   7   7    29294.56    29260.65    625.96 o 
   0   8   7        9.86        3.22     29.62 o 
   1   8   7       27.56       59.56     24.39 o 
   2   8   7      971.21     1026.40     58.16 o 
   3   8   7     4409.15     4135.93    126.69 o 
   4   8   7      453.28      384.81     63.10 o 
   5   8   7      724.98      805.97    103.75 o 
   6   8   7       98.21       88.57     67.76 o 
   7   8   7       14.79      -58.61     75.02 o 
   1   9   7    52240.23    53912.36    532.08 o 
   2   9   7     7904.10     8109.69    179.43 o 
   3   9   7      492.60      524.84     61.34 o 
   4   9   7     1533.29     1462.22    137.87 o 
   5   9   7    14592.34    13603.99    355.95 o 
   6   9   7     1121.86      987.71    126.01 o 
   7   9   7    24955.73    24261.11    897.23 o 
   0  10   7       18.63      106.17     47.99 o 
   1  10   7     3249.43     3444.46    111.06 o 
   2  10   7       11.61       81.91     37.01 o 
   3  10   7     6039.46     5632.39    158.70 o 
   4  10   7        5.20       -6.69     54.83 o 
   5  10   7     2062.62     2046.01    157.53 o 
   6  10   7      300.72      432.98    100.03 o 
   1  11   7    31696.40    32376.53    389.58 o 
   2  11   7     4954.71     4990.66    148.31 o 
   3  11   7     2640.61     2639.49    124.92 o 
   4  11   7      506.00      499.88    100.79 o 
   5  11   7    12889.38    11927.15    345.17 o 
   6  11   7      810.59      915.96    130.74 o 
   0  12   7     1420.76     1678.42    148.08 o 
   1  12   7      886.34     1020.91     74.37 o 
   2  12   7      114.01      129.81     51.66 o 
   3  12   7    10305.46     9883.45    235.28 o 
   4  12   7       33.44      -31.49     63.67 o 
   5  12   7     3722.50     3263.49    200.85 o 
   6  12   7      154.51      259.99    178.70 o 
   1  13   7    11938.93    11814.71    247.77 o 
   2  13   7     3544.73     3524.56    165.12 o 
   3  13   7     1046.31      835.88     89.26 o 
   4  13   7     3506.98     3614.61    228.53 o 
   5  13   7     6329.29     6165.09    263.47 o 
   0  14   7     4004.15     4112.76    209.24 o 
   1  14   7     1335.41     1591.15    174.64 o 
   2  14   7      327.15      320.22    114.89 o 
   3  14   7     9414.54     8872.40    285.34 o 
   4  14   7      401.11      351.92    100.35 o 
   5  14   7     3597.94     3172.69    260.17 o 
   1  15   7     6437.00     6872.70    234.46 o 
   2  15   7      642.98      675.05    108.49 o 
   3  15   7      413.32      425.24    106.77 o 
   4  15   7     1894.25     1950.90    197.91 o 
   0  16   7     1167.87     1747.72    282.14 o 
   1  16   7     2828.11     2825.64    233.75 o 
   2  16   7      762.38     1137.46    129.50 o 
   3  16   7     4566.28     4557.96    237.20 o 
   1  17   7     9056.20     9132.75    369.82 o 
   2  17   7     1479.14     1635.18    214.38 o 
   0  18   7     1768.71     2068.98    333.48 o 
   0   0   8   112242.21   112660.27   2011.99 o 
   1   0   8     9844.51    10087.47    158.72 o 
   2   0   8     6056.45     5749.39    168.98 o 
   3   0   8    56718.77    56430.21   1044.88 o 
   4   0   8      441.84      420.06     66.98 o 
   5   0   8    10629.44    10781.37    361.67 o 
   6   0   8    15713.76    16047.05    377.49 o 
   7   0   8      669.11      881.53    147.84 o 
   8   0   8     8057.90     7626.13    547.32 o 
   1   1   8       22.04       87.38     18.65 o 
   2   1   8      306.52      389.53     31.39 o 
   3   1   8      274.42      378.63     34.63 o 
   4   1   8      804.96      837.87     59.18 o 
   5   1   8      474.85      540.29     57.38 o 
   6   1   8      211.82      201.35     54.78 o 
   7   1   8      186.41      166.38     65.33 o 
   8   1   8        1.45        9.59     72.78 o 
   0   2   8   109576.10   106955.47   1347.39 o 
   1   2   8    18669.31    18941.38    183.70 o 
   2   2   8    15922.23    15953.62    212.24 o 
   3   2   8    82087.54    83822.23    901.28 o 
   4   2   8     2470.39     2450.51     89.66 o 
   5   2   8    13355.42    13361.83    276.45 o 
   6   2   8    26931.71    27714.37    477.45 o 
   7   2   8      486.62      508.96     77.06 o 
   8   2   8     7103.23     7246.72    260.70 o 
   1   3   8       70.22      109.72     18.38 o 
   2   3   8     3912.92     4321.20     83.54 o 
   3   3   8       54.45       77.27     24.59 o 
   4   3   8     1245.68     1379.99     70.92 o 
   5   3   8        2.85       24.62     38.13 o 
   6   3   8      937.89      952.97     96.34 o 
   7   3   8       79.84      161.45     68.04 o 
   0   4   8    77689.19    75094.01    803.38 o 
   1   4   8    35166.05    35871.97    308.72 o 
   2   4   8    23389.98    22485.09    265.64 o 
   3   4   8    49038.60    48204.01    555.19 o 
   4   4   8     6753.06     7123.02    179.48 o 
   5   4   8    13767.16    13476.81    367.60 o 
   6   4   8    27210.85    28062.27    486.72 o 
   7   4   8        7.98        3.47     71.16 o 
   1   5   8     7111.62     7451.19    129.62 o 
   2   5   8     2240.87     2074.43     60.70 o 
   3   5   8      288.62      250.78     41.43 o 
   4   5   8     1398.65     1316.26     78.13 o 
   5   5   8     1294.48     1286.93     98.48 o 
   6   5   8      313.26      194.00     60.17 o 
   7   5   8      576.78      570.21    110.12 o 
   0   6   8    29814.99    29123.70    440.43 o 
   1   6   8    24086.66    24493.51    312.68 o 
   2   6   8    12715.55    12072.22    176.53 o 
   3   6   8    25015.71    25388.32    389.55 o 
   4   6   8     5766.98     5306.99    159.70 o 
   5   6   8    10145.91    10053.91    245.33 o 
   6   6   8     9468.58     8948.27    285.24 o 
   7   6   8      125.71      138.83     81.30 o 
   1   7   8     8693.82     8799.47    137.49 o 
   2   7   8      659.27      685.11     50.04 o 
   3   7   8     1721.06     1925.98    157.59 o 
   4   7   8      332.84      340.55     52.07 o 
   5   7   8      708.05      917.03    132.03 o 
   6   7   8       70.58      -36.00     55.02 o 
   7   7   8     1936.50     1841.29    168.71 o 
   0   8   8    45166.75    45738.37    805.60 o 
   1   8   8    10072.21    10531.47    158.49 o 
   2   8   8    16870.19    17061.03    254.27 o 
   3   8   8    23045.97    22715.72    345.27 o 
   4   8   8     3276.66     3275.97    140.30 o 
   5   8   8    13361.50    13232.35    343.83 o 
   6   8   8    11577.91    11068.93    333.27 o 
   7   8   8      494.51      603.62    116.29 o 
   1   9   8     8356.82     8541.66    200.21 o 
   2   9   8     2560.23     2737.50    105.72 o 
   3   9   8       78.06      116.13     61.79 o 
   4   9   8     3716.07     3638.06    171.81 o 
   5   9   8     2692.96     2328.63    161.68 o 
   6   9   8       67.95       97.52     73.66 o 
   0  10   8    38591.39    38825.81    634.85 o 
   1  10   8    10468.31    11016.41    173.60 o 
   2  10   8     6978.39     6963.64    156.79 o 
   3  10   8    17501.75    17364.94    278.45 o 
   4  10   8     1820.45     1768.40    151.08 o 
   5  10   8    16283.48    15126.00    470.95 o 
   6  10   8    10833.15    10689.05    339.97 o 
   1  11   8     6740.79     6736.35    157.11 o 
   2  11   8    12180.28    12263.25    222.57 o 
   3  11   8     1405.99     1368.99    149.62 o 
   4  11   8     8610.66     8356.57    461.51 o 
   5  11   8     4331.30     4149.30    215.25 o 
   6  11   8       65.03      -47.31     80.25 o 
   0  12   8     9950.90     9636.56    303.82 o 
   1  12   8    10083.82    10045.35    235.95 o 
   2  12   8     2785.90     2908.96    138.00 o 
   3  12   8    24612.77    24034.38    478.97 o 
   4  12   8     1424.36     1335.35    134.66 o 
   5  12   8     6637.40     6018.40    254.68 o 
   6  12   8     4503.63     4152.42    402.71 o 
   1  13   8     8521.69     8974.62    213.47 o 
   2  13   8     1853.92     1776.89    111.99 o 
   3  13   8      224.79      142.30     62.83 o 
   4  13   8     1046.20      925.20    128.87 o 
   5  13   8     4053.29     3877.11    224.31 o 
   0  14   8     7234.77     7739.67    285.53 o 
   1  14   8     1380.99     1307.05    122.12 o 
   2  14   8     4014.24     4069.08    186.70 o 
   3  14   8    16456.56    15886.65    376.88 o 
   4  14   8     1105.95      986.41    151.01 o 
   5  14   8     2156.64     2044.82    225.40 o 
   1  15   8     5341.92     5584.07    252.96 o 
   2  15   8     2555.24     2612.57    166.96 o 
   3  15   8       44.34       -2.18     83.90 o 
   4  15   8     3745.52     3761.84    251.73 o 
   0  16   8    10198.89    10301.87    540.26 o 
   1  16   8     2147.30     2591.83    166.33 o 
   2  16   8     1829.47     1838.47    150.13 o 
   3  16   8     7428.83     6882.60    279.60 o 
   1  17   8     2697.17     2971.97    369.31 o 
   2  17   8     1560.69     1843.60    158.27 o 
   1   1   9      255.55      256.84     28.62 o 
   2   1   9    59214.69    56905.18    619.35 o 
   3   1   9      109.87      117.97     27.17 o 
   4   1   9    57664.55    59089.95    691.83 o 
   5   1   9       24.64       18.61     31.94 o 
   6   1   9     3985.24     4269.01    149.85 o 
   7   1   9     2645.72     2927.54    163.59 o 
   8   1   9     6759.82     7172.87    260.61 o 
   0   2   9     9622.92     9013.07    178.47 o 
   1   2   9     7375.31     7538.05     91.37 o 
   2   2   9      195.73      233.32     22.66 o 
   3   2   9       49.60       55.07     26.42 o 
   4   2   9       69.27      145.71     34.18 o 
   5   2   9      134.26      153.11     56.21 o 
   6   2   9     1120.25     1216.78    134.85 o 
   7   2   9       47.05       49.88     50.83 o 
   1   3   9     8692.02     8703.41    144.29 o 
   2   3   9   112596.75   112878.88   1016.71 o 
   3   3   9      368.51      368.20     37.70 o 
   4   3   9    78120.61    79673.06   1128.08 o 
   5   3   9     2777.50     2853.45    129.94 o 
   6   3   9     5530.32     6345.15    200.75 o 
   7   3   9     1517.25     1663.19    131.83 o 
   0   4   9    62243.01    63079.86    689.68 o 
   1   4   9     1225.84     1411.36     41.51 o 
   2   4   9     1247.39     1294.22     41.70 o 
   3   4   9     1806.96     1935.83     69.59 o 
   4   4   9      295.33      320.96     50.94 o 
   5   4   9      446.75      482.40     67.40 o 
   6   4   9     4909.39     5169.58    185.37 o 
   7   4   9       46.53       32.16     61.07 o 
   1   5   9     5328.84     5483.39     81.31 o 
   2   5   9    36803.98    36867.67    389.40 o 
   3   5   9     1744.18     1563.67     84.09 o 
   4   5   9    57507.59    57779.15    760.99 o 
   5   5   9      863.31      953.45     89.85 o 
   6   5   9     2485.27     2404.00    140.31 o 
   7   5   9     1353.38     1426.36    148.07 o 
   0   6   9    15613.46    16385.08    259.57 o 
   1   6   9      419.21      472.64     28.32 o 
   2   6   9     2980.80     3143.91     83.89 o 
   3   6   9     2798.48     2892.40    155.17 o 
   4   6   9      845.46      847.62     75.61 o 
   5   6   9        0.76        9.10     43.07 o 
   6   6   9     9431.52     8678.03    245.40 o 
   7   6   9        0.09       94.62     77.81 o 
   1   7   9     3380.89     3618.89     85.97 o 
   2   7   9    57743.48    58076.35    595.71 o 
   3   7   9      560.24      602.15     64.37 o 
   4   7   9    46187.91    45683.66    645.47 o 
   5   7   9       68.48      102.80     52.01 o 
   6   7   9     1852.97     1655.72    146.62 o 
   7   7   9     1414.59     1634.51    163.45 o 
   0   8   9     1358.56     1369.71     83.99 o 
   1   8   9      840.67      998.75     55.91 o 
   2   8   9     1293.61     1194.71     65.91 o 
   3   8   9       31.56       81.58     41.29 o 
   4   8   9      126.46      197.83     51.36 o 
   5   8   9      455.95      365.76     79.48 o 
   6   8   9     4184.86     3763.31    206.89 o 
   7   8   9      356.96      434.60    137.94 o 
   1   9   9    12533.07    12872.34    267.23 o 
   2   9   9    48607.21    48359.52    526.97 o 
   3   9   9       54.46       54.49     37.98 o 
   4   9   9    31107.77    30952.95    493.67 o 
   5   9   9     3941.82     3824.26    196.88 o 
   6   9   9     4458.45     4339.36    237.34 o 
   0  10   9     9260.85     9038.69    292.27 o 
   1  10   9     3323.87     3619.42     97.94 o 
   2  10   9     5133.45     4993.17    122.47 o 
   3  10   9     4714.89     4934.91    235.74 o 
   4  10   9      447.01      493.86     79.95 o 
   5  10   9     2126.42     1701.22    148.43 o 
   6  10   9     1881.15     1748.20    176.59 o 
   1  11   9      265.96      259.18    101.36 o 
   2  11   9    30701.83    31546.66    390.95 o 
   3  11   9      216.94      232.13     77.28 o 
   4  11   9    27080.99    24056.80    608.02 o 
   5  11   9       62.54      164.01    121.70 o 
   6  11   9      814.17      637.45    122.39 o 
   0  12   9     4530.06     5093.46    223.03 o 
   1  12   9     3520.32     3478.74    120.00 o 
   2  12   9     6294.80     6420.93    162.33 o 
   3  12   9      615.81      441.20     80.01 o 
   4  12   9     1525.82     1400.76    141.12 o 
   5  12   9      762.16      672.92    117.52 o 
   1  13   9      782.46      871.96     84.79 o 
   2  13   9    18762.52    19558.13    358.81 o 
   3  13   9      156.27      187.73     60.11 o 
   4  13   9    18292.99    17404.94    434.68 o 
   5  13   9        8.04       66.08     86.35 o 
   0  14   9    11662.15    12501.20    550.58 o 
   1  14   9       21.27       23.83     64.59 o 
   2  14   9     2830.38     2671.67    162.50 o 
   3  14   9      215.06      296.05     70.53 o 
   4  14   9     2165.08     1830.00    189.32 o 
   1  15   9     3830.36     3973.72    298.03 o 
   2  15   9     9649.13     9680.24    286.16 o 
   3  15   9        6.43       40.70     68.40 o 
   4  15   9    12430.69    11978.59    695.83 o 
   0  16   9    13933.80    14092.36    628.98 o 
   1  16   9       88.76      -14.95     89.82 o 
   2  16   9     2334.01     2590.45    172.74 o 
   3  16   9     1695.69     2064.93    290.10 o 
   1  17   9      568.13      833.87    154.08 o 
   2  17   9     8012.62     8438.20    287.45 o 
   0   0  10     1425.84     1052.16     94.16 o 
   1   0  10     5412.84     5018.48    108.13 o 
   2   0  10    24382.57    25897.12    494.90 o 
   3   0  10   103546.56   105016.85   1574.23 o 
   4   0  10     1855.60     1619.42    146.90 o 
   5   0  10    29191.91    29795.95    539.14 o 
   6   0  10     4071.41     4193.86    239.91 o 
   7   0  10     1650.57     1606.52    332.19 o 
   1   1  10     2619.11     2662.67     58.46 o 
   2   1  10       31.64       34.77     16.60 o 
   3   1  10     1504.83     1412.05     61.20 o 
   4   1  10       47.02       68.84     26.98 o 
   5   1  10      245.35      339.02     50.70 o 
   6   1  10      706.43      574.99     72.62 o 
   7   1  10      151.20      161.44     71.03 o 
   0   2  10    12382.36    11300.50    215.26 o 
   1   2  10    23973.67    22966.74    236.58 o 
   2   2  10    26890.16    28218.51    297.06 o 
   3   2  10   164138.84   167411.17   1716.71 o 
   4   2  10     5185.09     5295.52    127.49 o 
   5   2  10    28903.97    29232.72    471.41 o 
   6   2  10     8335.19     8740.02    237.54 o 
   7   2  10     2273.90     2543.02    138.80 o 
   1   3  10       27.06       28.64     17.60 o 
   2   3  10      174.41      147.45     22.26 o 
   3   3  10     1754.17     1523.82     79.20 o 
   4   3  10     1154.32     1163.74     79.08 o 
   5   3  10      589.98      766.21     80.51 o 
   6   3  10      142.55      113.20     55.07 o 
   7   3  10        8.19       48.95     64.17 o 
   0   4  10     1463.49     1388.55     56.71 o 
   1   4  10    19155.69    18971.67    291.47 o 
   2   4  10      662.14      648.49     35.71 o 
   3   4  10    81294.22    80832.88    985.69 o 
   4   4  10      285.98      292.09     60.72 o 
   5   4  10    23450.35    24183.84    418.68 o 
   6   4  10     2993.56     3091.20    229.54 o 
   7   4  10     1197.89     1285.24    123.86 o 
   1   5  10     3758.44     3726.43     67.85 o 
   2   5  10      152.19      220.31     46.33 o 
   3   5  10       11.17       31.05     27.37 o 
   4   5  10      568.72      522.35     62.82 o 
   5   5  10      629.60      693.86     88.63 o 
   6   5  10        9.82       21.93     52.04 o 
   7   5  10     1620.55     1656.08    158.54 o 
   0   6  10    16831.51    16375.54    262.76 o 
   1   6  10    24481.84    25072.54    240.54 o 
   2   6  10       41.58       72.80     29.80 o 
   3   6  10    34544.19    33809.93    489.28 o 
   4   6  10       98.21      172.21     61.28 o 
   5   6  10    24962.90    24366.42    430.32 o 
   6   6  10     2879.02     2956.06    156.51 o 
   7   6  10     2220.67     2325.39    182.85 o 
   1   7  10     1350.00     1479.20     61.06 o 
   2   7  10     1776.56     1887.33     87.17 o 
   3   7  10        6.26       36.93     38.98 o 
   4   7  10       19.37       89.39     44.10 o 
   5   7  10     1387.61     1394.83    113.46 o 
   6   7  10      421.77      379.35     91.00 o 
   7   7  10     1233.42     1038.41    137.37 o 
   0   8  10     1087.68     1124.38     75.31 o 
   1   8  10    14743.71    15309.53    215.97 o 
   2   8  10      259.04      186.58     42.63 o 
   3   8  10    48302.22    47769.25    607.36 o 
   4   8  10       88.54       12.28     59.41 o 
   5   8  10    22026.47    21606.73    467.47 o 
   6   8  10     1109.79     1031.89    127.07 o 
   7   8  10     1154.11     1083.94    176.68 o 
   1   9  10     8820.28     9400.69    168.45 o 
   2   9  10       17.42       55.26     31.81 o 
   3   9  10      200.87      139.15     58.94 o 
   4   9  10      162.23      192.39     54.52 o 
   5   9  10     3284.67     3057.93    179.11 o 
   6   9  10        3.23       62.99     75.51 o 
   0  10  10     1635.89     1567.58    114.32 o 
   1  10  10     2352.66     2524.49     86.23 o 
   2  10  10      168.88      193.90     40.71 o 
   3  10  10    43282.25    44009.73    586.17 o 
   4  10  10      218.33      286.36     69.25 o 
   5  10  10    11493.69    11495.39    333.38 o 
   6  10  10      869.46      823.83    122.16 o 
   1  11  10    11110.99    11851.29    208.23 o 
   2  11  10     1074.53     1149.86    105.07 o 
   3  11  10      383.85      359.10     58.90 o 
   4  11  10      130.44      145.94     76.54 o 
   5  11  10     3722.21     3413.93    201.28 o 
   6  11  10        3.60      -55.74    107.19 o 
   0  12  10    10988.15    11668.45    346.23 o 
   1  12  10     7324.52     7449.28    234.03 o 
   2  12  10     2169.51     2158.99    132.63 o 
   3  12  10    31432.63    30671.31    480.23 o 
   4  12  10     1586.93     1211.85    134.31 o 
   5  12  10     9838.01     9900.67    325.59 o 
   1  13  10     6358.81     6857.16    220.33 o 
   2  13  10     1515.77     1673.89    161.36 o 
   3  13  10      237.48      217.32     76.67 o 
   4  13  10     1586.68     1452.00    144.89 o 
   5  13  10     3667.60     3270.08    212.52 o 
   0  14  10       22.98       73.27     75.21 o 
   1  14  10     7562.46     8044.12    247.27 o 
   2  14  10     1099.64     1176.57    121.90 o 
   3  14  10    15936.60    16224.13    384.87 o 
   4  14  10      841.70      591.47    154.13 o 
   1  15  10     8657.27     9073.91    271.43 o 
   2  15  10      709.37      964.65    118.33 o 
   3  15  10      173.37      186.79     77.22 o 
   4  15  10      439.80      286.01    143.32 o 
   0  16  10      631.80      904.19    231.13 o 
   1  16  10     1929.52     2172.58    155.29 o 
   2  16  10      709.82      955.33    172.19 o 
   3  16  10    15357.79    15866.09    488.52 o 
   1  17  10     6316.10     7019.37    329.56 o 
   2  17  10      537.10      763.30    118.53 o 
   1   1  11    43495.03    41588.16    391.35 o 
   2   1  11    67822.05    67759.20    637.93 o 
   3   1  11      112.01      170.31     30.33 o 
   4   1  11    34181.27    34486.82    445.83 o 
   5   1  11     7981.51     8065.93    174.93 o 
   6   1  11     2459.82     2364.57    147.25 o 
   7   1  11    13752.87    14239.38    333.98 o 
   0   2  11    16422.71    17064.91    294.83 o 
   1   2  11     4853.21     5304.09     89.09 o 
   2   2  11       33.11        3.84     16.08 o 
   3   2  11      294.22      369.29     37.84 o 
   4   2  11      991.19     1099.85     66.86 o 
   5   2  11      190.22      129.06     65.87 o 
   6   2  11      636.21      679.61     94.19 o 
   7   2  11        5.05      -11.29     63.86 o 
   1   3  11    56782.58    56398.74    487.49 o 
   2   3  11    26246.36    24721.15    257.65 o 
   3   3  11      479.07      408.22     35.33 o 
   4   3  11    46650.54    47326.84    758.26 o 
   5   3  11    22305.45    22623.83    398.04 o 
   6   3  11      150.07      236.84     62.67 o 
   7   3  11    15134.28    15974.67    364.73 o 
   0   4  11     1446.90     1397.11     63.23 o 
   1   4  11    14899.30    15853.41    176.49 o 
   2   4  11     1228.19     1226.27     45.37 o 
   3   4  11     2213.73     2281.37     82.84 o 
   4   4  11     1970.06     1931.48    136.86 o 
   5   4  11     1209.45     1146.97     96.08 o 
   6   4  11      496.25      467.44     77.64 o 
   7   4  11      501.10      494.58     91.90 o 
   1   5  11    19565.90    18361.83    189.46 o 
   2   5  11    23536.04    23228.75    260.67 o 
   3   5  11     1435.55     1337.39     85.29 o 
   4   5  11    36884.27    37780.70    547.64 o 
   5   5  11    10121.67    10270.35    249.24 o 
   6   5  11     1771.50     1910.23    132.17 o 
   7   5  11    13614.15    14150.81    399.15 o 
   0   6  11     2879.52     3007.00    100.92 o 
   1   6  11      612.06      641.57     35.81 o 
   2   6  11       79.73       71.93     30.47 o 
   3   6  11     1396.68     1345.23    105.72 o 
   4   6  11       52.01      129.48     51.94 o 
   5   6  11      986.07     1110.60    109.07 o 
   6   6  11      585.20      578.85     87.92 o 
   7   6  11      287.35      290.70    105.45 o 
   1   7  11    50340.33    51886.49    510.01 o 
   2   7  11    30521.83    31057.30    342.03 o 
   3   7  11      263.31      251.60     52.23 o 
   4   7  11    39021.88    37801.11    562.39 o 
   5   7  11    14694.62    15008.47    323.41 o 
   6   7  11      871.72      849.47    114.53 o 
   7   7  11    17870.47    18147.78    820.28 o 
   0   8  11     7840.24     8215.21    180.07 o 
   1   8  11       33.72       96.18     32.67 o 
   2   8  11     1001.63     1026.05     87.81 o 
   3   8  11     6460.73     6669.29    161.70 o 
   4   8  11        9.38      -46.99     52.27 o 
   5   8  11      506.07      446.70    118.14 o 
   6   8  11     2486.66     2452.38    264.87 o 
   1   9  11    19343.05    20449.99    260.54 o 
   2   9  11     8255.38     8540.26    152.63 o 
   3   9  11      255.91      196.53     44.44 o 
   4   9  11    23585.24    23461.11    411.79 o 
   5   9  11     4115.51     4125.85    206.22 o 
   6   9  11       78.44       67.89     78.03 o 
   0  10  11      149.04      272.99     72.57 o 
   1  10  11      137.95      142.90     44.26 o 
   2  10  11     1494.98     1502.72     75.24 o 
   3  10  11     2054.17     2194.96    149.58 o 
   4  10  11      433.71      383.78     79.75 o 
   5  10  11      673.44      632.46    107.00 o 
   6  10  11     1092.11     1248.18    175.62 o 
   1  11  11    23008.75    24067.04    330.15 o 
   2  11  11    11392.80    12204.35    234.07 o 
   3  11  11      166.75      201.76     54.55 o 
   4  11  11    14762.13    14477.45    423.19 o 
   5  11  11     8466.87     8270.79    290.03 o 
   6  11  11      824.27      582.63    145.37 o 
   0  12  11     3720.63     3763.48    194.77 o 
   1  12  11     2269.43     2604.95    113.16 o 
   2  12  11      744.13      845.56     83.29 o 
   3  12  11     3043.56     2951.63    125.37 o 
   4  12  11      286.82      423.03    100.82 o 
   5  12  11     2148.55     1984.55    241.20 o 
   1  13  11    11585.15    12145.56    260.14 o 
   2  13  11     6835.84     6999.48    203.29 o 
   3  13  11      154.65      243.00     66.31 o 
   4  13  11     9678.80     9507.95    314.06 o 
   5  13  11     5236.61     5065.01    301.01 o 
   0  14  11     5636.05     6120.00    261.94 o 
   1  14  11     1758.53     1787.81    127.83 o 
   2  14  11     2329.74     2232.49    133.89 o 
   3  14  11     8679.48     8794.35    239.22 o 
   4  14  11      220.40      148.68    127.15 o 
   1  15  11     3231.04     3407.50    180.21 o 
   2  15  11     3074.70     2995.47    177.28 o 
   3  15  11      285.60      312.22     87.50 o 
   0  16  11     2732.05     3329.63   1006.52 o 
   1  16  11      692.44      754.29    108.77 o 
   2  16  11     3512.96     3537.94    228.03 o 
   3  16  11     5546.31     5410.22    311.59 o 
   1  17  11     4474.37     5294.38    296.91 o 
   0   0  12   136070.30   132294.41   2389.72 o 
   1   0  12     6688.46     6549.71    134.71 o 
   2   0  12    36631.88    35625.98    466.55 o 
   3   0  12    30034.29    30905.54    644.48 o 
   4   0  12     7502.99     7157.93    252.78 o 
   5   0  12     8750.43     8875.55    249.99 o 
   6   0  12    47502.20    49849.25    999.71 o 
   7   0  12     1026.63     1045.59    164.54 o 
   1   1  12     1201.87     1305.31     48.14 o 
   2   1  12      367.82      467.74     32.14 o 
   3   1  12      515.93      565.43     52.78 o 
   4   1  12     2409.70     2460.27    105.32 o 
   5   1  12      678.57      752.85     78.60 o 
   6   1  12      198.68      129.31     76.80 o 
   7   1  12      157.33      172.74     77.01 o 
   0   2  12   248060.50   247824.70   3059.36 o 
   1   2  12     1369.37     1475.67     51.33 o 
   2   2  12    24216.46    23169.55    246.56 o 
   3   2  12     6709.98     6727.59    123.54 o 
   4   2  12    10812.27    10735.10    197.51 o 
   5   2  12     2182.58     2222.25    120.49 o 
   6   2  12    47431.00    48140.61    669.18 o 
   7   2  12      374.82       93.83     71.55 o 
   1   3  12     1280.78     1331.33     45.21 o 
   2   3  12     2859.06     2906.67     67.08 o 
   3   3  12      313.70      269.75     32.62 o 
   4   3  12     3808.49     3861.15    129.33 o 
   5   3  12     2577.88     2522.68    127.98 o 
   6   3  12       43.98       34.82     54.95 o 
   7   3  12      346.01      356.47     81.46 o 
   0   4  12    81958.82    77967.82    849.94 o 
   1   4  12       38.09      122.81     23.40 o 
   2   4  12    16885.81    16491.91    198.62 o 
   3   4  12     3000.22     3010.10     95.53 o 
   4   4  12     3931.54     3552.82    129.05 o 
   5   4  12     1030.35      889.03     87.38 o 
   6   4  12    19011.19    19010.56    384.83 o 
   7   4  12        3.31       23.68     65.18 o 
   1   5  12     2045.21     2177.02     68.11 o 
   2   5  12     5393.82     5602.77    106.27 o 
   3   5  12       70.87      102.08     42.29 o 
   4   5  12      633.62      588.14     67.85 o 
   5   5  12        0.94      104.84     51.17 o 
   6   5  12      380.62      150.21     64.92 o 
   7   5  12       93.22      139.75     73.75 o 
   0   6  12    60996.16    59976.93    821.89 o 
   1   6  12     2236.61     2247.79     72.22 o 
   2   6  12    28104.85    27863.32    330.67 o 
   3   6  12    11664.34    11887.68    261.49 o 
   4   6  12     6773.04     6793.97    184.49 o 
   5   6  12     3116.46     2903.57    144.48 o 
   6   6  12    17889.41    18111.49    381.78 o 
   7   6  12        4.00       70.03     83.54 o 
   1   7  12     3254.76     3495.38     89.93 o 
   2   7  12     8122.64     8099.64    150.97 o 
   3   7  12      896.13      969.04     73.57 o 
   4   7  12     7332.07     7317.33    197.11 o 
   5   7  12      334.03      276.59     67.49 o 
   6   7  12       52.26      103.02     74.45 o 
   7   7  12      300.35      359.85    128.43 o 
   0   8  12    55343.52    58019.22    866.72 o 
   1   8  12      844.65      859.41     56.17 o 
   2   8  12    10494.50    10801.15    172.67 o 
   3   8  12     2077.53     2045.66    100.90 o 
   4   8  12     2618.40     2468.57    127.27 o 
   5   8  12      467.89      481.32     82.93 o 
   6   8  12    18477.63    18123.89    448.89 o 
   1   9  12      664.07      674.05     55.23 o 
   2   9  12    11033.06    11236.73    181.72 o 
   3   9  12       27.66       40.07     39.52 o 
   4   9  12     6045.13     6069.15    206.51 o 
   5   9  12      236.76      213.75     80.24 o 
   6   9  12      150.27      181.78     88.49 o 
   0  10  12    28301.57    30350.29    542.20 o 
   1  10  12      711.67      755.48     66.53 o 
   2  10  12     9389.49     9967.13    173.62 o 
   3  10  12     1328.42     1423.97    126.65 o 
   4  10  12      735.27      726.08    123.03 o 
   5  10  12      608.67      481.78     99.78 o 
   6  10  12    16501.93    16346.06    438.29 o 
   1  11  12      273.06      214.22     48.42 o 
   2  11  12     4449.75     4540.34    192.22 o 
   3  11  12      128.14       57.33     49.48 o 
   4  11  12     3554.85     3697.79    183.49 o 
   5  11  12       53.30       78.46     79.78 o 
   0  12  12    52694.14    56347.78    898.11 o 
   1  12  12     1792.56     1748.85     99.11 o 
   2  12  12    16988.10    17072.65    292.01 o 
   3  12  12     4607.27     4519.60    158.43 o 
   4  12  12     5558.18     5491.76    319.12 o 
   5  12  12     1903.65     1691.24    165.59 o 
   1  13  12     1859.02     2165.35    112.40 o 
   2  13  12     6688.83     7288.75    205.98 o 
   3  13  12        6.62       17.69     57.77 o 
   4  13  12     9156.55     9185.14    296.13 o 
   5  13  12      353.82      326.94    235.18 o 
   0  14  12    32553.34    36100.19    764.35 o 
   1  14  12      939.47     1160.99    102.28 o 
   2  14  12     4101.09     3780.45    162.43 o 
   3  14  12     2073.47     2179.50    175.11 o 
   4  14  12     1819.92     1323.67    177.34 o 
   1  15  12      476.82      637.16     93.47 o 
   2  15  12     6322.73     6572.19    240.30 o 
   3  15  12        1.24       26.35     77.86 o 
   0  16  12    19977.36    21937.86    789.51 o 
   1  16  12      313.41      336.02     93.39 o 
   2  16  12     3926.05     4085.58    203.37 o 
   1  17  12      942.97     1210.88    134.23 o 
   1   1  13   102267.19    98750.33    817.45 o 
   2   1  13      783.58      816.89     46.91 o 
   3   1  13       11.13       50.89     24.79 o 
   4   1  13     2840.73     2874.04     96.45 o 
   5   1  13    21403.32    22010.78    340.61 o 
   6   1  13       25.36      -10.91     56.92 o 
   7   1  13    38953.86    40577.84    644.51 o 
   0   2  13     1973.04     2281.50    111.35 o 
   1   2  13      336.55      348.40     36.69 o 
   2   2  13       17.12       16.45     20.06 o 
   3   2  13    11937.15    12195.75    182.58 o 
   4   2  13      210.34      227.22     47.86 o 
   5   2  13        4.72       -7.34     42.10 o 
   6   2  13       79.03      156.24     57.58 o 
   7   2  13        2.94      -34.33     69.20 o 
   1   3  13    62100.24    61345.51    507.68 o 
   2   3  13     4011.11     4118.51     82.40 o 
   3   3  13     3108.18     3256.55    109.49 o 
   4   3  13    14509.81    15166.72    283.55 o 
   5   3  13    21959.68    22416.78    483.28 o 
   6   3  13        2.46      -44.50     51.70 o 
   7   3  13    24543.51    25491.05    569.45 o 
   0   4  13     1593.47     1610.06     76.42 o 
   1   4  13       32.80       42.45     22.93 o 
   2   4  13     3784.83     3847.45     81.71 o 
   3   4  13     8278.34     8780.37    171.60 o 
   4   4  13      253.23      277.70     51.93 o 
   5   4  13      334.01      263.47     63.66 o 
   6   4  13       37.76       41.53     56.55 o 
   7   4  13       45.13       16.23     71.82 o 
   1   5  13    63546.76    63025.91    527.35 o 
   2   5  13     2679.77     2756.68     83.04 o 
   3   5  13     3197.40     3147.28    119.11 o 
   4   5  13     2128.25     2110.90    109.12 o 
   5   5  13    18360.41    18678.69    422.86 o 
   6   5  13      258.82      274.65     71.92 o 
   7   5  13    25030.31    26292.28    561.39 o 
   0   6  13     3693.07     3782.10    116.45 o 
   1   6  13       97.59       73.97     28.78 o 
   2   6  13      372.72      414.04     45.38 o 
   3   6  13     2999.51     3150.44    111.04 o 
   4   6  13      116.02      185.17     52.44 o 
   5   6  13     1899.62     1803.84    152.71 o 
   6   6  13      689.54      633.66    120.24 o 
   7   6  13       55.59        4.30    120.29 o 
   1   7  13    81954.36    83898.35    776.18 o 
   2   7  13     1803.88     1826.97     91.52 o 
   3   7  13      141.61      263.05     81.44 o 
   4   7  13      624.82      656.47     78.63 o 
   5   7  13    28344.26    27699.03    484.78 o 
   6   7  13       80.82      104.02     74.56 o 
   0   8  13      299.95      303.72    115.94 o 
   1   8  13     1058.13     1133.41     63.42 o 
   2   8  13      808.09      786.95     56.64 o 
   3   8  13    11802.61    11625.80    229.51 o 
   4   8  13      403.59      411.57     75.05 o 
   5   8  13     2889.90     2794.42    134.70 o 
   6   8  13        4.99       68.11     82.56 o 
   1   9  13    33865.63    35469.53    392.52 o 
   2   9  13      627.72      611.61     55.06 o 
   3   9  13       99.06      126.78     42.36 o 
   4   9  13     3223.16     2941.15    142.12 o 
   5   9  13    14049.68    13873.52    370.16 o 
   6   9  13       24.22        7.38     89.89 o 
   0  10  13      342.63      458.58     82.34 o 
   1  10  13     1483.70     1497.17     84.17 o 
   2  10  13     1335.79     1434.89     84.50 o 
   3  10  13     1076.08     1150.28     83.16 o 
   4  10  13      200.16      218.30     71.05 o 
   5  10  13     2398.47     2154.98    279.87 o 
   6  10  13      338.45      604.78    168.53 o 
   1  11  13    38867.68    40909.27    537.48 o 
   2  11  13       73.01      137.13     49.25 o 
   3  11  13       36.24       13.59     59.14 o 
   4  11  13      252.64      338.09     84.13 o 
   5  11  13    11513.56    11127.36    388.79 o 
   0  12  13       45.07      229.45     76.01 o 
   1  12  13     6843.44     7148.02    179.23 o 
   2  12  13        3.85       95.15     48.42 o 
   3  12  13     2264.05     2547.48    148.23 o 
   4  12  13        4.90      -42.65     79.81 o 
   5  12  13     3088.00     2555.34    421.23 o 
   1  13  13    26538.52    27904.57    412.29 o 
   2  13  13       33.85      105.85     53.42 o 
   3  13  13      151.33      137.42     93.05 o 
   4  13  13      258.17      325.37     82.25 o 
   0  14  13      167.38      428.08    104.46 o 
   1  14  13     4611.01     4810.69    171.76 o 
   2  14  13        7.61       71.27     65.64 o 
   3  14  13    11359.46    11837.10    283.02 o 
   4  14  13        1.61       50.37     87.12 o 
   1  15  13    10123.18    11360.35    308.62 o 
   2  15  13       19.92       94.47     71.67 o 
   3  15  13      454.56      453.19     85.46 o 
   0  16  13      429.53      907.80    144.40 o 
   1  16  13     1356.39     1525.34    140.92 o 
   2  16  13      391.63      439.09    103.60 o 
   0   0  14   118087.13   120009.12   2202.57 o 
   1   0  14    11381.76    10904.07    195.29 o 
   2   0  14    20819.14    20438.55    281.32 o 
   3   0  14    22936.00    23740.11    359.18 o 
   4   0  14     6330.64     6020.12    177.63 o 
   5   0  14    19709.45    20191.77    418.64 o 
   6   0  14    41845.11    44092.18   1181.02 o 
   7   0  14     2270.52     2240.85    254.44 o 
   1   1  14       41.84       53.34     21.41 o 
   2   1  14       32.83       66.74     24.26 o 
   3   1  14      347.60      329.84     35.59 o 
   4   1  14       13.47       40.87     31.04 o 
   5   1  14      930.85      903.54     90.63 o 
   6   1  14        8.72      -90.29     63.26 o 
   7   1  14        1.29       28.70     74.02 o 
   0   2  14   100138.09   100423.33   1323.65 o 
   1   2  14     6488.84     6191.49    107.54 o 
   2   2  14    20587.14    20837.92    250.96 o 
   3   2  14    28245.72    28877.09    325.65 o 
   4   2  14     5097.94     4993.66    148.51 o 
   5   2  14    13162.61    13444.17    341.19 o 
   6   2  14    30732.76    32276.04    550.42 o 
   7   2  14      706.89      549.55    110.21 o 
   1   3  14     4030.29     4447.46     99.11 o 
   2   3  14     1246.30     1305.44     65.09 o 
   3   3  14      208.81      111.46     32.73 o 
   4   3  14     2593.03     2352.22    106.35 o 
   5   3  14      225.73      157.24     57.30 o 
   6   3  14      146.31       67.41     80.81 o 
   7   3  14       19.33       71.56     82.31 o 
   0   4  14    61449.09    58895.61    668.32 o 
   1   4  14     3530.31     3275.82     78.29 o 
   2   4  14    10546.81    11039.85    169.99 o 
   3   4  14    35526.05    35730.12    596.32 o 
   4   4  14     2160.15     2228.83    122.96 o 
   5   4  14    11357.62    11530.94    349.39 o 
   6   4  14    17345.61    17566.54    411.15 o 
   7   4  14      162.77      110.24     84.42 o 
   1   5  14       91.98      135.98     30.59 o 
   2   5  14        9.87        1.41     28.82 o 
   3   5  14       80.38       81.92     37.89 o 
   4   5  14      318.53      325.58     62.84 o 
   5   5  14      397.97      314.98     70.20 o 
   6   5  14        1.44      -30.37     62.99 o 
   7   5  14      727.72      764.92    144.41 o 
   0   6  14    41376.76    41104.22    552.42 o 
   1   6  14     4766.69     4866.60     95.88 o 
   2   6  14    12564.07    13135.51    200.53 o 
   3   6  14    28581.07    28611.01    482.23 o 
   4   6  14     4219.43     4106.72    163.93 o 
   5   6  14     9936.01     9872.02    271.93 o 
   6   6  14    14585.75    14645.14    591.94 o 
   7   6  14     1118.83     1111.33    220.88 o 
   1   7  14     1241.89     1291.06     63.57 o 
   2   7  14     2514.56     2452.06     90.87 o 
   3   7  14      914.92     1050.55     77.32 o 
   4   7  14       31.92       75.68     53.21 o 
   5   7  14      538.39      582.27    107.44 o 
   6   7  14      230.69       87.28     79.66 o 
   0   8  14    16069.32    17394.35    376.22 o 
   1   8  14     3885.78     3944.57    102.42 o 
   2   8  14    24836.87    25342.56    326.45 o 
   3   8  14    26873.19    27171.89    436.96 o 
   4   8  14     5041.19     5229.77    190.27 o 
   5   8  14     4622.29     4623.93    201.16 o 
   6   8  14    12750.38    12124.36    664.27 o 
   1   9  14     3723.78     4056.56    116.89 o 
   2   9  14     6275.81     6336.66    139.20 o 
   3   9  14        4.95       58.20     42.27 o 
   4   9  14     3150.25     3233.21    162.81 o 
   5   9  14     2386.48     2136.66    147.01 o 
   6   9  14      127.59       69.51     95.32 o 
   0  10  14    10056.68    10658.58    279.84 o 
   1  10  14      212.97      243.73     50.04 o 
   2  10  14    12303.73    12777.19    205.01 o 
   3  10  14    22965.61    23896.26    377.40 o 
   4  10  14     1700.88     1844.60    136.59 o 
   5  10  14     2622.30     2242.27    194.20 o 
   6  10  14     8989.76     8400.88    695.93 o 
   1  11  14     5853.30     6297.45    154.51 o 
   2  11  14      639.45      786.57     80.55 o 
   3  11  14       10.27      -16.06     45.55 o 
   4  11  14     3687.84     3481.27    176.24 o 
   5  11  14     2892.89     2844.03    264.77 o 
   0  12  14    20186.27    22144.53    461.59 o 
   1  12  14     2353.53     2665.64    151.54 o 
   2  12  14     5022.54     5293.17    166.28 o 
   3  12  14    10964.90    11126.42    271.60 o 
   4  12  14     1651.52     1727.66    140.95 o 
   5  12  14     4101.99     4300.72    326.80 o 
   1  13  14     3041.89     3835.92    141.75 o 
   2  13  14     3863.82     3971.18    199.21 o 
   3  13  14      106.65      131.84     69.45 o 
   4  13  14     4532.06     4387.42    239.69 o 
   0  14  14    18539.24    20463.61    524.11 o 
   1  14  14     3548.56     3761.61    172.41 o 
   2  14  14     3254.11     3428.34    172.90 o 
   3  14  14     3676.50     3677.40    274.26 o 
   4  14  14      547.12      296.33    205.03 o 
   1  15  14     4585.95     5025.75    230.96 o 
   2  15  14     2671.50     2869.04    189.84 o 
   3  15  14      149.91      101.98    132.53 o 
   0  16  14    11119.24    12516.04    739.27 o 
   1  16  14      310.36      288.09     98.47 o 
   2  16  14      801.98      692.35    156.05 o 
   1   1  15    17686.10    17599.87    244.00 o 
   2   1  15    49483.32    48849.07    471.11 o 
   3   1  15      920.82     1032.86     55.18 o 
   4   1  15    40989.73    41205.43    532.48 o 
   5   1  15    11288.20    11323.73    266.60 o 
   6   1  15     2743.66     2699.70    175.05 o 
   7   1  15     2842.94     2904.42    202.12 o 
   0   2  15     4113.08     4517.86    147.34 o 
   1   2  15       41.90       31.59     25.92 o 
   2   2  15     1001.80      951.98     52.64 o 
   3   2  15      472.48      505.26     45.68 o 
   4   2  15     1111.64     1103.46     84.14 o 
   5   2  15      152.31      212.30     73.87 o 
   6   2  15     1191.96      830.92    122.11 o 
   7   2  15       10.91      -97.78     71.44 o 
   1   3  15    17879.28    18305.73    221.25 o 
   2   3  15    42890.64    42121.11    443.72 o 
   3   3  15      335.59      306.67     44.30 o 
   4   3  15    38444.13    39140.35    555.41 o 
   5   3  15     4568.16     4557.91    178.31 o 
   6   3  15     2292.49     2388.16    162.01 o 
   7   3  15     6007.76     6320.35    338.36 o 
   0   4  15     4314.40     4231.12    123.07 o 
   1   4  15     1189.42     1227.66     67.75 o 
   2   4  15     1989.00     2141.81     84.43 o 
   3   4  15    10815.35    10924.70    204.19 o 
   4   4  15     2411.87     2274.35    214.91 o 
   5   4  15        1.17       -9.11     63.26 o 
   6   4  15      758.82      766.11    107.82 o 
   7   4  15      118.29       77.16     98.51 o 
   1   5  15     1093.57     1134.77     78.20 o 
   2   5  15    39947.59    40808.94    477.96 o 
   3   5  15     1463.81     1407.71     84.39 o 
   4   5  15    52894.06    51254.01    786.61 o 
   5   5  15     5698.23     5497.04    210.78 o 
   6   5  15     1600.71     1652.07    146.29 o 
   7   5  15     2946.95     2980.70    234.05 o 
   0   6  15     3117.27     3302.34    278.35 o 
   1   6  15     2113.08     2309.92     75.13 o 
   2   6  15     5156.41     5092.10    128.11 o 
   3   6  15      148.25      150.61     45.23 o 
   4   6  15     1713.91     1546.40    116.05 o 
   5   6  15       33.48       76.02     60.45 o 
   6   6  15     1488.96     1620.26    163.58 o 
   1   7  15     3717.57     3802.39    103.96 o 
   2   7  15    38809.37    41006.94    493.90 o 
   3   7  15      812.34      846.28     73.71 o 
   4   7  15    43837.92    42336.25    917.60 o 
   5   7  15     2910.21     2831.69    251.05 o 
   6   7  15     1219.35      955.23    126.74 o 
   0   8  15     7893.83     8574.49    507.16 o 
   1   8  15      238.95      250.76     43.99 o 
   2   8  15     2895.03     3292.21    112.74 o 
   3   8  15       32.06       78.64     45.52 o 
   4   8  15      647.55      650.11     88.32 o 
   5   8  15      438.33      354.78     83.42 o 
   6   8  15     3307.32     3535.23    414.24 o 
   1   9  15     9933.93    10392.61    224.73 o 
   2   9  15    30014.96    30555.75    408.04 o 
   3   9  15      182.32      285.25     55.50 o 
   4   9  15    30211.12    30892.32    499.51 o 
   5   9  15      651.91      699.49    100.07 o 
   6   9  15     1644.46     1473.80    194.60 o 
   0  10  15    15635.23    17063.14    437.39 o 
   1  10  15      559.21      567.82     67.26 o 
   2  10  15     1467.19     1481.95     92.39 o 
   3  10  15       67.74      101.69     49.90 o 
   4  10  15      787.39      660.67     84.85 o 
   5  10  15      856.11      784.68    133.79 o 
   1  11  15     1003.60     1182.53     97.57 o 
   2  11  15    10746.58    11644.97    230.70 o 
   3  11  15       28.97      -24.00     46.23 o 
   4  11  15    16109.08    15572.13    370.73 o 
   5  11  15     1030.07      652.05    109.92 o 
   0  12  15     6379.71     6701.46    273.85 o 
   1  12  15      128.81      173.30     63.83 o 
   2  12  15      814.45      900.04     87.11 o 
   3  12  15      382.90      517.32    102.74 o 
   4  12  15      115.35       18.94     67.31 o 
   5  12  15       13.83       72.00    123.71 o 
   1  13  15     2086.99     2217.39    139.59 o 
   2  13  15    10570.86    11084.28    279.52 o 
   3  13  15      152.58      149.75     81.61 o 
   4  13  15    13673.32    14573.67    438.95 o 
   0  14  15     8812.93    10503.86    432.72 o 
   1  14  15      399.15      453.10    105.34 o 
   2  14  15     1636.99     1924.42    175.73 o 
   3  14  15      266.07      240.69     89.65 o 
   1  15  15     2307.92     2533.76    172.89 o 
   2  15  15     7298.83     8149.86    338.67 o 
   0  16  15     5741.64     6245.42    787.26 o 
   1  16  15      500.00      570.15    132.07 o 
   0   0  16    14221.92    14413.13    476.42 o 
   1   0  16    29596.95    29054.28    477.56 o 
   2   0  16      652.89      757.31     76.01 o 
   3   0  16    62454.84    62651.82    888.85 o 
   4   0  16     1535.98     1491.53     99.21 o 
   5   0  16    33545.34    33911.89    876.62 o 
   6   0  16       76.76       10.58     98.20 o 
   7   0  16      758.87      928.98    198.30 o 
   1   1  16        0.82       12.94     37.00 o 
   2   1  16     1126.40     1126.27     57.98 o 
   3   1  16       37.07       24.02     29.83 o 
   4   1  16      184.29      114.28     39.21 o 
   5   1  16      805.44      676.15     99.81 o 
   6   1  16       21.24       17.46    101.08 o 
   7   1  16      308.46      230.83     96.51 o 
   0   2  16     4840.96     4638.76    151.57 o 
   1   2  16    20347.67    20023.25    275.14 o 
   2   2  16      117.86      106.04     31.99 o 
   3   2  16    61768.64    61964.23    661.81 o 
   4   2  16      762.32      598.04     58.84 o 
   5   2  16    22008.89    22480.49    374.73 o 
   6   2  16      557.19      634.52    103.57 o 
   7   2  16      898.03      944.58    224.02 o 
   1   3  16      468.37      479.94     46.42 o 
   2   3  16       23.17       71.00     32.42 o 
   3   3  16      853.88      898.57     67.22 o 
   4   3  16       29.79      113.97     40.60 o 
   5   3  16      237.73      174.46     61.08 o 
   6   3  16      216.06      253.05     75.47 o 
   7   3  16      474.12      533.84    144.06 o 
   0   4  16     1596.44     1601.18     97.00 o 
   1   4  16    18519.21    19119.14    247.94 o 
   2   4  16      582.84      703.17     57.94 o 
   3   4  16    59308.79    58760.59    652.44 o 
   4   4  16        4.85       87.12     46.56 o 
   5   4  16    14593.36    14580.74    435.82 o 
   6   4  16      352.59      313.97     89.58 o 
   7   4  16      669.64      481.28    142.15 o 
   1   5  16      930.40     1015.09     66.51 o 
   2   5  16        1.33       -4.21     34.19 o 
   3   5  16      433.54      452.27     58.83 o 
   4   5  16        1.11       49.49     45.67 o 
   5   5  16     1852.92     1980.78    258.88 o 
   6   5  16      409.80      250.97     84.59 o 
   0   6  16     3563.14     3650.08    138.55 o 
   1   6  16    13522.07    13793.87    290.07 o 
   2   6  16     1183.87     1108.14     80.24 o 
   3   6  16    45051.58    45645.66    587.19 o 
   4   6  16        1.50       29.96     43.23 o 
   5   6  16    12001.07    11274.29    299.22 o 
   6   6  16      279.63      286.68     86.27 o 
   1   7  16     3031.70     3356.06    111.40 o 
   2   7  16      552.71      559.96     67.19 o 
   3   7  16       69.44       98.89     44.25 o 
   4   7  16     1036.60     1059.14    119.88 o 
   5   7  16      560.26      569.93     98.40 o 
   6   7  16       28.53        2.52     75.32 o 
   0   8  16      178.60      264.80     78.99 o 
   1   8  16    11274.18    11548.43    211.20 o 
   2   8  16       55.55      128.21     44.85 o 
   3   8  16    54223.66    56271.36    706.05 o 
   4   8  16        1.49      122.53     55.00 o 
   5   8  16    14909.79    14691.56    547.65 o 
   6   8  16      144.89      204.88     88.48 o 
   1   9  16    16850.35    17535.26    310.17 o 
   2   9  16       60.38       91.11     49.74 o 
   3   9  16       53.50       74.54     49.23 o 
   4   9  16      132.45      221.66     62.77 o 
   5   9  16     4917.80     4836.85    298.73 o 
   6   9  16        2.27      -43.20    212.40 o 
   0  10  16      371.29      355.64     95.85 o 
   1  10  16    12046.07    12878.93    262.48 o 
   2  10  16      227.74      222.50     56.67 o 
   3  10  16    26674.02    28086.40    508.25 o 
   4  10  16       25.16      -79.49     52.99 o 
   5  10  16    11861.47    11577.99    501.83 o 
   1  11  16    10626.82    10828.42    249.31 o 
   2  11  16      871.07     1053.49    121.65 o 
   3  11  16      248.56      216.74     69.40 o 
   4  11  16       23.53      129.79     65.14 o 
   5  11  16     4901.48     4588.01    287.87 o 
   0  12  16      347.02      485.53    110.74 o 
   1  12  16     7346.48     7950.13    212.56 o 
   2  12  16      166.67      161.72     83.79 o 
   3  12  16    15767.07    16772.99    391.24 o 
   4  12  16      220.17       61.05     76.44 o 
   1  13  16     6900.53     7714.78    247.85 o 
   2  13  16        8.38      104.32     67.39 o 
   3  13  16        1.99       23.67     80.84 o 
   4  13  16       98.98      173.53    138.55 o 
   0  14  16       36.91      191.26    113.44 o 
   1  14  16     4359.92     4748.74    210.89 o 
   2  14  16        7.05       59.29     70.37 o 
   3  14  16    24478.97    24996.83    543.61 o 
   1  15  16     5660.04     6339.13    247.82 o 
   2  15  16       14.20      254.45    106.98 o 
   0  16  16      895.72     1037.25    191.85 o 
   1   1  17    15661.13    15659.44    222.17 o 
   2   1  17    29032.49    28258.76    335.55 o 
   3   1  17     2680.75     2932.11    114.16 o 
   4   1  17    25797.05    26664.93    360.55 o 
   5   1  17     5503.32     5946.48    190.39 o 
   6   1  17     4111.68     4088.57    213.23 o 
   7   1  17    10034.26    10376.78    409.80 o 
   0   2  17     1984.04     2082.98    113.35 o 
   1   2  17     3047.04     3177.31     92.05 o 
   2   2  17      104.74      120.04     35.99 o 
   3   2  17      907.39      913.10     76.56 o 
   4   2  17     1385.26     1425.40    106.80 o 
   5   2  17       12.41       28.29     46.64 o 
   6   2  17        8.35       96.05     79.97 o 
   7   2  17      243.31       43.96    116.46 o 
   1   3  17    23908.33    23608.14    301.09 o 
   2   3  17    35074.21    34375.73    415.45 o 
   3   3  17       13.61       59.65     38.22 o 
   4   3  17    21933.79    22066.21    341.39 o 
   5   3  17     5427.21     5253.67    263.97 o 
   6   3  17     1634.51     1623.63    133.71 o 
   0   4  17     5977.70     6056.97    178.11 o 
   1   4  17      138.78      133.01     39.43 o 
   2   4  17       27.18       34.80     39.81 o 
   3   4  17      174.26      205.62     43.54 o 
   4   4  17        6.68       50.93     43.58 o 
   5   4  17      495.73      393.37     80.54 o 
   6   4  17     1159.96     1324.71    138.07 o 
   1   5  17    19823.25    19826.05    307.28 o 
   2   5  17    34116.72    33892.82    504.05 o 
   3   5  17      341.13      221.18     63.35 o 
   4   5  17    30663.92    30223.62    481.76 o 
   5   5  17     8987.79     8252.06    250.35 o 
   6   5  17     1601.61     1611.16    147.46 o 
   0   6  17       23.83      146.33     54.78 o 
   1   6  17       14.91       24.04     43.93 o 
   2   6  17       44.62       32.79     41.81 o 
   3   6  17       59.37      134.70     48.43 o 
   4   6  17        8.67        5.50     47.85 o 
   5   6  17      205.01      117.36     70.79 o 
   6   6  17     1142.54     1097.43    184.80 o 
   1   7  17    24576.92    24668.47    403.97 o 
   2   7  17    32252.21    33120.92    464.53 o 
   3   7  17      931.14     1154.04     86.07 o 
   4   7  17    26572.92    26033.90    443.18 o 
   5   7  17    10990.75    10686.46    441.12 o 
   6   7  17     1354.15     1047.67    135.83 o 
   0   8  17     4297.33     3982.78    238.92 o 
   1   8  17      270.07      353.41     74.67 o 
   2   8  17     1697.07     1846.41    105.26 o 
   3   8  17      494.87      615.86     80.60 o 
   4   8  17      351.24      360.10     68.68 o 
   5   8  17     1021.98     1028.96    104.00 o 
   6   8  17     1839.84     1870.52    209.83 o 
   1   9  17    19086.19    20187.49    377.65 o 
   2   9  17    34614.88    35384.59    499.70 o 
   3   9  17      111.81       46.31     48.66 o 
   4   9  17    18665.01    18582.55    444.56 o 
   5   9  17     9007.21     8540.90    246.17 o 
   0  10  17     6748.64     6903.06    311.69 o 
   1  10  17     2804.44     3132.72    173.11 o 
   2  10  17     2049.40     2243.92    134.92 o 
   3  10  17     2277.94     2431.81    156.25 o 
   4  10  17      533.38      577.37     85.03 o 
   5  10  17     1334.09     1030.51    122.00 o 
   1  11  17     4514.36     5079.30    187.10 o 
   2  11  17    13181.00    13618.66    309.31 o 
   3  11  17      439.34      500.04     93.05 o 
   4  11  17     7902.21     7735.82    227.62 o 
   5  11  17     3709.10     3600.56    239.37 o 
   0  12  17     5506.45     5368.49    253.38 o 
   1  12  17      170.93      236.35     71.22 o 
   2  12  17     1929.21     2435.29    162.21 o 
   3  12  17     3923.53     3858.23    197.24 o 
   4  12  17      735.97      679.46    132.35 o 
   1  13  17     2360.53     2872.44    221.71 o 
   2  13  17     8259.48     8503.97    314.34 o 
   3  13  17      113.49       57.98     83.72 o 
   4  13  17     8492.13     9225.71    472.92 o 
   0  14  17     6669.19     8202.19    391.15 o 
   1  14  17       25.83       70.91     98.59 o 
   2  14  17     1905.38     2026.28    160.83 o 
   3  14  17     2079.37     2187.34    608.75 o 
   1  15  17     4342.70     5257.36    262.01 o 
   2  15  17     3716.59     3637.75    303.98 o 
   0   0  18    54433.53    54597.88   2771.70 o 
   1   0  18      715.64      722.03     82.54 o 
   2   0  18    31223.49    30890.92    516.75 o 
   3   0  18    39998.67    39496.98    712.73 o 
   4   0  18     6641.31     6801.63    295.67 o 
   5   0  18     1975.50     2158.23    320.03 o 
   6   0  18    22181.49    22602.55   1062.27 o 
   1   1  18       92.92      161.94     37.41 o 
   2   1  18      337.02      233.04     52.90 o 
   3   1  18     1129.54     1120.25     80.39 o 
   4   1  18      738.51      718.02     73.93 o 
   5   1  18       13.28       -9.38     51.61 o 
   6   1  18      316.55      245.93     81.66 o 
   0   2  18    66293.05    66342.03    989.15 o 
   1   2  18     3646.77     3387.82    100.91 o 
   2   2  18    26693.76    26125.30    344.23 o 
   3   2  18    17974.81    17742.41    316.91 o 
   4   2  18     5569.98     5462.08    162.21 o 
   5   2  18     1639.63     1789.65    149.60 o 
   6   2  18    29722.45    31279.81    712.64 o 
   1   3  18        1.12       87.49     38.87 o 
   2   3  18      666.48      734.24     75.71 o 
   3   3  18        1.01      -11.68     40.56 o 
   4   3  18      813.26      866.85     80.08 o 
   5   3  18       64.55       85.70     55.16 o 
   6   3  18      230.64      181.67     91.38 o 
   0   4  18    48002.84    47429.17    715.85 o 
   1   4  18    11966.65    11993.65    220.66 o 
   2   4  18    13977.38    14177.13    277.81 o 
   3   4  18    10475.84    10405.30    277.48 o 
   4   4  18     4425.64     4713.79    177.93 o 
   5   4  18     4167.70     3981.46    156.88 o 
   6   4  18    29715.00    30051.73    657.70 o 
   1   5  18      228.06      247.49     50.68 o 
   2   5  18      223.40      212.80     53.31 o 
   3   5  18      503.66      598.00     75.20 o 
   4   5  18     1862.37     2045.12    133.08 o 
   5   5  18       24.76       67.03     54.54 o 
   6   5  18       97.72       90.18     83.25 o 
   0   6  18    31448.48    30960.53    694.42 o 
   1   6  18     4972.65     5070.50    159.31 o 
   2   6  18    13912.91    14060.49    284.43 o 
   3   6  18     9944.36     9529.63    230.01 o 
   4   6  18     2443.53     2422.76    131.17 o 
   5   6  18     4698.22     4663.85    176.43 o 
   6   6  18    18965.27    20914.67    488.80 o 
   1   7  18     1939.64     2011.53    160.66 o 
   2   7  18     1185.63     1221.72     97.70 o 
   3   7  18        0.18       13.90     45.92 o 
   4   7  18     1323.35     1280.86    114.53 o 
   5   7  18      387.16      367.98     76.79 o 
   6   7  18       22.47      -23.58     82.67 o 
   0   8  18    36459.60    37398.53    907.20 o 
   1   8  18     4458.23     4636.14    183.51 o 
   2   8  18    18648.09    18582.92    346.18 o 
   3   8  18     1612.05     1364.33    107.75 o 
   4   8  18     2219.05     2479.27    137.24 o 
   5   8  18     2823.72     2477.47    145.59 o 
   1   9  18     1287.60     1590.17    129.53 o 
   2   9  18     6882.52     6474.47    219.08 o 
   3   9  18      188.91       93.26     66.03 o 
   4   9  18     6497.95     6451.39    203.93 o 
   5   9  18      302.08      281.99     82.61 o 
   0  10  18    33102.55    35930.20   1193.44 o 
   1  10  18     1023.67     1069.54    130.21 o 
   2  10  18     8748.67     8930.88    264.18 o 
   3  10  18     1536.47     1610.16    109.82 o 
   4  10  18     2189.25     2429.45    145.82 o 
   5  10  18     3277.40     3092.29    264.15 o 
   1  11  18       13.48      176.29     73.07 o 
   2  11  18     6691.02     6863.37    235.25 o 
   3  11  18       83.59      111.71     71.66 o 
   4  11  18     7832.37     7817.10    234.58 o 
   0  12  18    10348.19    10383.33    425.28 o 
   1  12  18      203.91      246.79     78.16 o 
   2  12  18     4039.75     4347.01    228.46 o 
   3  12  18     5339.02     5510.37    224.95 o 
   4  12  18     1012.52      912.89    288.89 o 
   1  13  18     1470.23     1725.88    166.54 o 
   2  13  18     3507.10     4193.33    231.03 o 
   3  13  18      621.60      431.01    150.60 o 
   0  14  18    13063.19    14879.53    714.30 o 
   1  14  18      548.68      476.29    114.78 o 
   2  14  18     5828.85     6930.11    649.18 o 
   1  15  18      317.65      282.36    116.40 o 
   1   1  19    44644.99    43812.07    481.65 o 
   2   1  19     1061.75     1056.41     87.95 o 
   3   1  19     2011.26     1875.59     93.38 o 
   4   1  19     1184.05     1178.55    136.41 o 
   5   1  19    18473.54    19457.60    411.27 o 
   6   1  19       19.13      -13.67     74.54 o 
   0   2  19      869.63     1197.00     96.95 o 
   1   2  19     2271.86     2424.82     90.84 o 
   2   2  19     1060.99     1031.79     70.15 o 
   3   2  19      136.97      137.27     51.56 o 
   4   2  19      140.49      133.67     50.12 o 
   5   2  19      503.69      561.20    104.72 o 
   6   2  19      803.87      783.60    130.43 o 
   1   3  19    52215.58    52398.94    554.74 o 
   2   3  19      641.28      580.38     66.48 o 
   3   3  19     1929.59     1752.29    105.74 o 
   4   3  19      338.14      378.62     77.95 o 
   5   3  19    24673.16    25249.22    486.34 o 
   6   3  19      402.64      370.30    103.45 o 
   0   4  19      178.49      297.70     64.61 o 
   1   4  19     1326.08     1337.39     71.65 o 
   2   4  19     2881.55     2691.15    131.35 o 
   3   4  19     8472.48     8165.35    211.79 o 
   4   4  19     1079.34     1011.54    103.88 o 
   5   4  19     1207.26     1192.81    116.19 o 
   6   4  19       14.39       89.83     99.25 o 
   1   5  19    49741.08    50560.73    633.27 o 
   2   5  19       51.99       68.84     50.37 o 
   3   5  19      548.63      569.65    105.97 o 
   4   5  19      361.13      345.84    147.99 o 
   5   5  19    20510.33    20386.76    430.34 o 
   6   5  19       82.72       22.80     73.08 o 
   0   6  19      174.17      190.78     93.58 o 
   1   6  19     1479.09     1718.44    110.62 o 
   2   6  19      388.75      389.01     66.27 o 
   3   6  19     3565.53     3901.60    155.57 o 
   4   6  19     2577.49     2249.77    147.76 o 
   5   6  19      656.97      707.36    173.19 o 
   6   6  19      117.36      145.42     81.30 o 
   1   7  19    39469.37    39821.75    587.91 o 
   2   7  19      227.50      296.16     63.04 o 
   3   7  19     1456.99     1540.80    110.94 o 
   4   7  19        1.83       88.92     59.04 o 
   5   7  19    17188.41    16410.39    383.25 o 
   6   7  19      115.05      255.02    132.58 o 
   0   8  19       49.50      196.86     91.58 o 
   1   8  19     4023.67     3913.22    178.98 o 
   2   8  19      318.12      456.07     74.64 o 
   3   8  19     5774.49     5730.66    224.53 o 
   4   8  19        2.73        0.89     59.43 o 
   5   8  19     2036.31     1953.04    149.51 o 
   1   9  19    33304.48    35116.42    758.34 o 
   2   9  19      157.97      147.67     66.46 o 
   3   9  19     1857.58     1699.80    120.44 o 
   4   9  19      157.71      277.15     74.38 o 
   5   9  19    14696.57    15305.44    377.51 o 
   0  10  19     1734.44     1702.13    476.16 o 
   1  10  19      239.83      162.86     69.62 o 
   2  10  19        0.51       32.86     63.74 o 
   3  10  19     6737.97     6579.56    232.55 o 
   4  10  19      526.33      424.04     88.85 o 
   5  10  19     1606.41     1916.44    180.65 o 
   1  11  19    20482.62    21742.78    729.59 o 
   2  11  19      206.53      467.46     95.75 o 
   3  11  19      611.38      546.19    106.37 o 
   4  11  19      122.53      282.71     92.86 o 
   0  12  19       29.41      296.55    113.49 o 
   1  12  19      964.15     1312.79    134.42 o 
   2  12  19       39.30      158.08     87.42 o 
   3  12  19     9359.14     9856.76    497.07 o 
   4  12  19      413.39      402.30    180.06 o 
   1  13  19     9536.79    10878.01    612.95 o 
   2  13  19        2.40      235.61    101.24 o 
   3  13  19      771.54     1057.60    320.28 o 
   0  14  19       38.78       42.17    141.52 o 
   1  14  19     1021.33     1151.83    153.22 o 
   2  14  19      685.15      571.79    141.11 o 
   0   0  20    23569.04    24993.47    635.72 o 
   1   0  20    18493.44    18527.70    369.12 o 
   2   0  20     6954.05     6775.39    206.48 o 
   3   0  20    34679.86    35481.41    678.94 o 
   4   0  20      924.54      798.79    136.63 o 
   5   0  20     7687.71     7984.85    350.74 o 
   6   0  20    18453.75    18904.68    600.82 o 
   1   1  20     1558.86     1632.12     80.16 o 
   2   1  20     2528.13     2408.08    103.35 o 
   3   1  20       83.00      111.82     50.75 o 
   4   1  20      546.83      510.34     72.11 o 
   5   1  20        1.27       12.01     59.43 o 
   6   1  20       20.95       10.86     77.73 o 
   0   2  20    50267.51    50480.67    765.32 o 
   1   2  20     9420.20     9409.71    186.63 o 
   2   2  20    17014.87    15904.54    254.87 o 
   3   2  20     8348.75     8376.18    216.04 o 
   4   2  20     3071.39     3191.53    139.96 o 
   5   2  20     5414.71     5630.51    260.60 o 
   6   2  20    19854.14    19624.39    514.58 o 
   1   3  20      846.07      905.70     64.46 o 
   2   3  20        5.00       59.88     46.01 o 
   3   3  20      155.14      124.88     54.21 o 
   4   3  20       17.21       63.90     57.76 o 
   5   3  20      177.94      143.90     69.31 o 
   6   3  20      270.87      303.81    147.89 o 
   0   4  20    49086.71    49649.69    756.50 o 
   1   4  20     4544.59     4579.03    134.93 o 
   2   4  20    21572.53    21433.38    343.82 o 
   3   4  20    10427.49    10692.54    252.69 o 
   4   4  20     4776.57     4700.78    186.74 o 
   5   4  20     4104.74     4143.83    188.17 o 
   6   4  20    16615.97    17142.96    663.03 o 
   1   5  20        5.66      124.39     48.20 o 
   2   5  20      962.17     1050.85    129.77 o 
   3   5  20       38.22       45.14     52.51 o 
   4   5  20      602.53      698.78     97.07 o 
   5   5  20        9.39      101.32     68.45 o 
   6   5  20     1353.05     1351.96    167.18 o 
   0   6  20    39489.69    39300.25    748.69 o 
   1   6  20      749.80      761.40     84.13 o 
   2   6  20     9998.72    10375.58    266.76 o 
   3   6  20    13994.83    13722.70    297.05 o 
   4   6  20     2586.77     2503.70    152.98 o 
   5   6  20     2706.68     2513.39    161.63 o 
   6   6  20    16280.69    17019.38    497.13 o 
   1   7  20      374.89      546.74     85.01 o 
   2   7  20     1116.94     1206.72    101.28 o 
   3   7  20       36.82       31.74     56.70 o 
   4   7  20     3153.70     3095.64    253.81 o 
   5   7  20      750.59      499.33    116.02 o 
   0   8  20    38278.83    37842.01    933.26 o 
   1   8  20     1735.58     1591.35    132.72 o 
   2   8  20     4770.50     4754.42    171.30 o 
   3   8  20     6245.71     6205.57    197.40 o 
   4   8  20     2291.27     2220.95    177.78 o 
   5   8  20     2443.85     2473.66    166.61 o 
   1   9  20     1160.46     1445.67    175.47 o 
   2   9  20     3220.92     3150.05    176.57 o 
   3   9  20       25.77       61.35     61.97 o 
   4   9  20     3384.85     3396.26    182.19 o 
   5   9  20       74.42      233.14     86.71 o 
   0  10  20    31184.35    32737.43    916.23 o 
   1  10  20     4352.41     4304.18    199.96 o 
   2  10  20     8033.79     8069.48    262.88 o 
   3  10  20     6939.78     6805.79    241.39 o 
   4  10  20     2754.68     2952.13    175.57 o 
   1  11  20     2157.74     2404.18    165.50 o 
   2  11  20     4940.93     4885.78    214.41 o 
   3  11  20       55.29      139.81     80.57 o 
   4  11  20     4139.21     4096.88    236.90 o 
   0  12  20    20374.06    21260.94    666.67 o 
   1  12  20     1030.39     1219.35    135.42 o 
   2  12  20     5472.12     5585.99    258.83 o 
   3  12  20     3881.88     4407.23    245.83 o 
   1  13  20     2154.99     2305.55    284.02 o 
   2  13  20     5905.56     5926.73    371.22 o 
   0  14  20    11465.92    13410.31    704.99 o 
   1  14  20     1226.86     1302.56    163.61 o 
   1   1  21     8340.92     8229.25    162.02 o 
   2   1  21    29050.55    28637.97    362.70 o 
   3   1  21      124.27      148.72     56.17 o 
   4   1  21    37734.69    38697.37    736.83 o 
   5   1  21     3997.36     4106.18    188.58 o 
   6   1  21     1419.58     1592.03    210.42 o 
   0   2  21     1440.96     1727.06    115.85 o 
   1   2  21      377.86      451.82     52.58 o 
   2   2  21     1221.60      979.32    112.69 o 
   3   2  21     1221.40     1181.38     99.83 o 
   4   2  21      559.80      436.53     73.54 o 
   5   2  21      380.38      380.30    104.94 o 
   6   2  21      556.34      634.70    128.56 o 
   1   3  21    31923.15    30979.29    378.03 o 
   2   3  21    16836.91    16409.75    293.28 o 
   3   3  21      348.96      257.29     56.38 o 
   4   3  21    23942.25    24276.95    479.35 o 
   5   3  21     9042.73     9601.36    335.81 o 
   6   3  21     1824.63     2114.29    327.53 o 
   0   4  21       26.81      164.37     78.14 o 
   1   4  21     1705.44     1653.66     90.76 o 
   2   4  21      775.87      778.70     78.16 o 
   3   4  21     2049.42     2236.19    205.69 o 
   4   4  21       54.08      150.62     66.33 o 
   5   4  21      384.52      341.87    136.60 o 
   6   4  21      913.49     1048.76    181.74 o 
   1   5  21     9818.40    10156.19    218.30 o 
   2   5  21    46672.35    45350.10    754.32 o 
   3   5  21      204.96      229.33     67.16 o 
   4   5  21    25732.04    26419.11    512.88 o 
   5   5  21     2510.97     2429.32    160.89 o 
   0   6  21     6805.20     6586.56    244.12 o 
   1   6  21      219.20      315.67     94.64 o 
   2   6  21      569.56      476.68    117.26 o 
   3   6  21     1437.82     1368.05    110.83 o 
   4   6  21       60.80       67.42     67.93 o 
   5   6  21      202.20      231.10     81.60 o 
   1   7  21     7848.81     7304.23    236.48 o 
   2   7  21    18510.81    18358.37    358.68 o 
   3   7  21      105.88      120.37     60.39 o 
   4   7  21    14347.71    15231.91    368.26 o 
   5   7  21     2136.13     2092.49    157.76 o 
   0   8  21     4693.46     4569.11    275.74 o 
   1   8  21        5.84       33.04     65.20 o 
   2   8  21      521.13      511.50     94.74 o 
   3   8  21      651.87      659.70     88.16 o 
   4   8  21       63.63       43.20     70.91 o 
   5   8  21       23.80       24.32     75.60 o 
   1   9  21     6434.65     6317.74    243.66 o 
   2   9  21    14767.07    15200.43    428.50 o 
   3   9  21        6.36       30.97     62.68 o 
   4   9  21    15674.37    15969.00    532.00 o 
   0  10  21      110.06      297.91    117.79 o 
   1  10  21      303.08      299.97     77.09 o 
   2  10  21      605.05      597.35    104.61 o 
   3  10  21      612.70      552.40    101.86 o 
   4  10  21       36.51       71.47     74.00 o 
   1  11  21     4580.17     4902.44    272.04 o 
   2  11  21    14164.74    14600.93    532.61 o 
   3  11  21       85.45      108.18     83.59 o 
   4  11  21    11281.46    12042.13    477.27 o 
   0  12  21     3857.27     3765.35    355.86 o 
   1  12  21      562.16      664.87    112.47 o 
   2  12  21     1717.41     2028.19    165.79 o 
   3  12  21      434.18      448.15    142.83 o 
   1  13  21     2813.78     2831.02    216.73 o 
   2  13  21     9170.26     9443.69    802.26 o 
   0  14  21     7270.79     8401.40    558.82 o 
   0   0  22      409.18      479.50    130.65 o 
   1   0  22    18066.03    17373.90    362.93 o 
   2   0  22     4881.28     4819.23    181.39 o 
   3   0  22    75347.96    75869.09   2211.47 o 
   4   0  22     1299.97     1303.15    178.78 o 
   5   0  22    10912.44    10870.65    437.43 o 
   6   0  22      576.65      353.14    169.71 o 
   1   1  22      489.25      553.07     63.97 o 
   2   1  22     1053.16     1044.37     72.79 o 
   3   1  22      182.09      250.93     64.14 o 
   4   1  22      869.77      725.09    100.64 o 
   5   1  22      260.15      200.15     82.35 o 
   6   1  22        9.48      -55.62    120.04 o 
   0   2  22     3825.02     3717.30    155.37 o 
   1   2  22     9819.90     9670.65    179.62 o 
   2   2  22      138.98      129.33     53.37 o 
   3   2  22    48011.23    49638.65    793.88 o 
   4   2  22      259.86      262.95     67.19 o 
   5   2  22    13208.29    13753.21    585.00 o 
   6   2  22      631.70      984.14    236.98 o 
   1   3  22      308.90      359.36     52.77 o 
   2   3  22      209.94      203.65     55.35 o 
   3   3  22      383.17      381.20     66.40 o 
   4   3  22       18.39      -33.09     65.38 o 
   5   3  22      153.39      236.17     98.18 o 
   6   3  22       47.63       20.70    139.96 o 
   0   4  22     1062.35     1224.70    224.87 o 
   1   4  22    11424.96    11613.69    218.78 o 
   2   4  22       37.61       -4.00     47.27 o 
   3   4  22    46158.74    46135.88   1075.50 o 
   4   4  22      117.47      124.14     68.57 o 
   5   4  22    20349.03    19951.20    441.72 o 
   1   5  22     4894.21     4569.30    148.70 o 
   2   5  22       71.63      134.83     60.55 o 
   3   5  22       30.57      140.77     64.79 o 
   4   5  22        6.06      116.57     71.23 o 
   5   5  22      835.75      661.81    105.98 o 
   0   6  22      458.07      638.96    102.42 o 
   1   6  22     6674.00     6775.38    268.26 o 
   2   6  22      351.50      257.58     71.09 o 
   3   6  22    26841.70    27210.48    526.86 o 
   4   6  22       33.71      139.47     74.12 o 
   5   6  22    15012.70    15142.91    379.80 o 
   1   7  22     6666.30     6201.35    224.07 o 
   2   7  22      134.59      138.30     65.09 o 
   3   7  22      318.85      294.68     72.32 o 
   4   7  22     1529.88     1480.31    136.67 o 
   5   7  22     2197.68     2080.66    163.07 o 
   0   8  22      335.66      321.51    116.06 o 
   1   8  22     3777.48     4424.84    201.55 o 
   2   8  22     1038.89      977.70    129.28 o 
   3   8  22    15673.46    16151.69    346.59 o 
   4   8  22      740.52      718.64    103.70 o 
   1   9  22     2193.50     2636.93    172.73 o 
   2   9  22        0.05       83.40     88.35 o 
   3   9  22      220.49      186.63     81.92 o 
   4   9  22        0.82      117.39     78.90 o 
   0  10  22      296.51      445.46    131.38 o 
   1  10  22     4802.84     5477.17    224.06 o 
   2  10  22      245.22      253.10     85.81 o 
   3  10  22    23229.84    23404.82    506.58 o 
   4  10  22       85.98       75.86    106.52 o 
   1  11  22     3016.43     3125.19    191.85 o 
   2  11  22      113.32      124.15     89.32 o 
   3  11  22        5.03       25.60     77.53 o 
   0  12  22       13.15      115.76    117.50 o 
   1  12  22     3348.00     3507.72    207.59 o 
   2  12  22      155.00       80.14     86.73 o 
   1  13  22     5972.61     6295.98    262.22 o 
   1   1  23     7992.67     7747.77    162.42 o 
   2   1  23    17352.44    16926.73    262.75 o 
   3   1  23       29.56       55.45     59.68 o 
   4   1  23    27153.74    27627.24    546.33 o 
   5   1  23     4255.55     4376.76    350.71 o 
   0   2  23       39.76       26.65     53.19 o 
   1   2  23     1354.60     1341.93     84.35 o 
   2   2  23     1623.59     1616.55    105.60 o 
   3   2  23      186.28      102.03     83.84 o 
   4   2  23      787.79      690.95    176.48 o 
   5   2  23      326.15      191.32     91.98 o 
   1   3  23     7893.22     7426.29    172.44 o 
   2   3  23    20894.94    20621.58    417.54 o 
   3   3  23      499.79      381.30     72.43 o 
   4   3  23    24310.41    24753.17    593.88 o 
   5   3  23     1848.14     1876.33    221.45 o 
   0   4  23     3211.32     3681.18    162.94 o 
   1   4  23     1414.15     1317.01     88.10 o 
   2   4  23        4.00      -21.08     51.01 o 
   3   4  23       13.22       48.42     59.77 o 
   4   4  23        3.17       13.12     67.26 o 
   5   4  23      699.12      644.09    105.62 o 
   1   5  23    15353.93    15147.01    315.31 o 
   2   5  23    23047.70    22462.78    414.61 o 
   3   5  23       30.46       33.83     57.20 o 
   4   5  23    28353.26    29910.72    672.49 o 
   5   5  23     4264.34     4040.74    257.00 o 
   0   6  23     8954.40     8739.59    372.92 o 
   1   6  23     2001.31     1893.16    144.63 o 
   2   6  23     1383.66     1289.90    121.13 o 
   3   6  23     1096.71     1151.44    112.00 o 
   4   6  23      407.83      312.26    108.11 o 
   5   6  23      290.56      287.33     91.31 o 
   1   7  23     3028.11     3171.70    178.21 o 
   2   7  23    15486.26    15629.31    359.72 o 
   3   7  23       74.92       70.05     65.18 o 
   4   7  23    18046.97    19046.38    612.14 o 
   5   7  23     1112.60     1021.48    147.16 o 
   0   8  23      578.01     1261.22    280.96 o 
   1   8  23      204.62      312.71     83.39 o 
   2   8  23     2129.48     2238.19    176.78 o 
   3   8  23      934.06      874.83    103.24 o 
   4   8  23      317.57      230.93     89.76 o 
   1   9  23     3827.12     4153.27    207.29 o 
   2   9  23    15380.91    15689.66    531.71 o 
   3   9  23      248.33      187.56     83.91 o 
   4   9  23    18339.74    18823.13    584.68 o 
   0  10  23     4225.71     4479.45    312.77 o 
   1  10  23      149.68      121.12    103.06 o 
   2  10  23      788.73      790.60    120.27 o 
   3  10  23      568.83      353.63     98.74 o 
   1  11  23     3073.64     3221.65    279.02 o 
   2  11  23     9788.83    10066.32    408.18 o 
   3  11  23      303.52      296.21    120.34 o 
   0  12  23     3151.72     3268.72    442.27 o 
   1  12  23        8.65       75.29     84.72 o 
   2  12  23     1293.42     1364.73    174.15 o 
   0   0  24    50979.77    53239.54   1162.55 o 
   1   0  24     9799.47     9486.18    258.71 o 
   2   0  24     5147.81     4986.01    193.73 o 
   3   0  24    19963.27    18712.86    845.73 o 
   4   0  24     4885.38     4942.22    503.06 o 
   5   0  24     8536.50     9247.78    473.44 o 
   1   1  24     2461.70     2590.87    103.79 o 
   2   1  24        3.61       64.23     50.58 o 
   3   1  24        0.44      100.07     61.70 o 
   4   1  24      303.21      133.71     80.78 o 
   5   1  24      459.09      427.96    116.40 o 
   0   2  24    30664.65    31100.82    547.57 o 
   1   2  24     2824.19     2589.11    104.29 o 
   2   2  24    16519.94    15790.07    299.60 o 
   3   2  24    13243.25    13280.26    301.15 o 
   4   2  24     3863.00     4092.26    240.83 o 
   5   2  24     5178.32     5110.33    287.88 o 
   1   3  24      227.63      339.30     57.63 o 
   2   3  24        9.59        3.73     52.40 o 
   3   3  24       43.08      -85.09     56.73 o 
   4   3  24       19.86       14.35     72.98 o 
   5   3  24       22.48       80.76     95.24 o 
   0   4  24    34695.92    34741.45    704.40 o 
   1   4  24      978.10     1076.55     84.26 o 
   2   4  24    18630.18    17838.50    390.90 o 
   3   4  24    11321.50    10875.99    277.90 o 
   4   4  24     3274.88     2586.52    172.16 o 
   5   4  24     3101.83     2917.15    240.70 o 
   1   5  24      318.20      596.67     82.03 o 
   2   5  24      651.90      519.56     83.43 o 
   3   5  24       35.64       50.90     63.70 o 
   4   5  24     1217.40     1281.48    147.44 o 
   5   5  24      811.47      678.21    240.53 o 
   0   6  24    33067.00    32008.04    843.24 o 
   1   6  24     1201.24     1064.08    119.13 o 
   2   6  24     1883.85     1707.90    128.29 o 
   3   6  24    10233.32    10418.65    363.17 o 
   4   6  24      454.93      390.82     94.83 o 
   1   7  24      651.20      668.91     97.95 o 
   2   7  24      776.09      771.84    107.28 o 
   3   7  24       88.04       -8.56     65.06 o 
   4   7  24     1155.50     1380.60    140.93 o 
   0   8  24    21919.55    22410.70    682.16 o 
   1   8  24     1301.31     1240.45    131.86 o 
   2   8  24     2289.42     2318.74    168.74 o 
   3   8  24     6242.52     5754.61    239.66 o 
   4   8  24      425.37      473.56     97.52 o 
   1   9  24      290.94      391.21     95.89 o 
   2   9  24      465.77      671.59    110.33 o 
   3   9  24      203.10      200.93     91.50 o 
   0  10  24    23223.93    22375.07    876.26 o 
   1  10  24     1912.07     1724.62    157.66 o 
   2  10  24     4214.10     4133.16    221.37 o 
   3  10  24     4682.95     4494.63    558.15 o 
   1  11  24     1166.73     1130.23    136.16 o 
   2  11  24     3648.87     3432.50    236.04 o 
   0  12  24    15364.55    16133.69    593.73 o 
   1  12  24     2017.42     2180.29    211.03 o 
   1   1  25    35157.42    34744.54    426.70 o 
   2   1  25     3960.96     3642.84    139.09 o 
   3   1  25      572.04      664.69    109.39 o 
   4   1  25     1078.95     1076.11    129.88 o 
   5   1  25    13575.22    13748.14    522.54 o 
   0   2  25     5478.57     5573.49    196.86 o 
   1   2  25       12.92      136.18     51.27 o 
   2   2  25       15.30       59.54     56.00 o 
   3   2  25     1135.75     1104.36    111.18 o 
   4   2  25       41.90       38.30     93.99 o 
   5   2  25      302.74      479.89    151.80 o 
   1   3  25    37662.27    36798.23    483.87 o 
   2   3  25      103.49      143.87     60.21 o 
   3   3  25      415.97      316.76     80.14 o 
   4   3  25       52.16       14.95     72.91 o 
   5   3  25    10059.26    10926.42    659.20 o 
   0   4  25     1890.25     1922.63    215.78 o 
   1   4  25      520.74      488.74     67.70 o 
   2   4  25        9.11      124.70     63.52 o 
   3   4  25     1076.89     1152.58    112.84 o 
   4   4  25        0.05       60.07     81.84 o 
   5   4  25     1122.28     1577.62    313.04 o 
   1   5  25    32814.00    32399.36    691.72 o 
   2   5  25      520.69      694.33    101.69 o 
   3   5  25       44.99       11.08     63.76 o 
   4   5  25       43.61      -50.55     76.17 o 
   0   6  25       22.79       81.96     91.62 o 
   1   6  25     2196.90     2142.13    158.04 o 
   2   6  25       11.02      114.32     63.38 o 
   3   6  25     3043.40     2497.38    157.56 o 
   4   6  25      425.44      267.70     99.22 o 
   1   7  25    24413.83    23537.35    499.63 o 
   2   7  25      284.73      300.34     85.55 o 
   3   7  25      132.97      237.14     79.84 o 
   4   7  25      765.79      509.75    108.58 o 
   0   8  25       38.05      298.68    117.77 o 
   1   8  25      774.51      827.32    114.21 o 
   2   8  25      374.94      301.72     88.57 o 
   3   8  25     1077.12     1308.99    163.32 o 
   1   9  25    19803.86    20659.70    473.91 o 
   2   9  25        5.79      141.31     81.32 o 
   3   9  25      656.60      622.02    112.22 o 
   0  10  25       21.06      338.78    133.89 o 
   1  10  25      557.57      485.89    119.76 o 
   2  10  25       52.00      158.35     86.80 o 
   1  11  25    14290.43    15087.30    604.48 o 
   0   0  26    47944.00    46174.86   1054.83 o 
   1   0  26      689.50      619.73    114.00 o 
   2   0  26    14131.98    13477.56    547.53 o 
   3   0  26     1850.32     1944.13    221.38 o 
   4   0  26     5830.98     5879.59    353.57 o 
   5   0  26     1477.01      960.08    275.27 o 
   1   1  26      312.67      522.87     61.73 o 
   2   1  26     1293.09     1337.90    103.16 o 
   3   1  26        1.18      -79.36     76.92 o 
   4   1  26      495.57      345.34    102.23 o 
   5   1  26      271.82      225.08    202.05 o 
   0   2  26    38346.29    37019.63    883.28 o 
   1   2  26      641.14      744.54     75.12 o 
   2   2  26     9076.08     8855.58    219.63 o 
   3   2  26     5083.81     4637.15    288.39 o 
   4   2  26     2643.10     2690.22    370.72 o 
   1   3  26        4.10      236.52     67.38 o 
   2   3  26      406.20      459.62     73.89 o 
   3   3  26        9.33       74.12     67.62 o 
   4   3  26      174.55      186.71    106.84 o 
   0   4  26    23396.38    23472.71    546.63 o 
   1   4  26      597.44      593.08     72.19 o 
   2   4  26     6247.69     5872.55    201.00 o 
   3   4  26     5525.07     4952.17    204.05 o 
   4   4  26     1433.12     1184.74    137.40 o 
   1   5  26      194.15      193.97     75.58 o 
   2   5  26      300.16      499.01     87.39 o 
   3   5  26        0.26      113.88     70.63 o 
   4   5  26      515.48      384.60    102.06 o 
   0   6  26    25221.63    25821.39    743.87 o 
   1   6  26      859.60     1030.24    156.48 o 
   2   6  26    10064.76     9796.53    313.90 o 
   3   6  26     4340.05     4189.92    196.55 o 
   4   6  26     3093.86     2984.61    234.83 o 
   1   7  26     1323.75     1482.98    195.52 o 
   2   7  26     2034.73     2065.34    164.60 o 
   3   7  26        0.37      -23.41     69.74 o 
   0   8  26    21725.10    21704.68    682.44 o 
   1   8  26       77.55      101.52     74.71 o 
   2   8  26     8496.54     7949.96    310.31 o 
   3   8  26     3089.06     3009.32    198.73 o 
   1   9  26      688.45      617.19    108.69 o 
   2   9  26     2349.17     2449.57    209.70 o 
   0  10  26    18641.30    18802.49    648.56 o 
   1  10  26      203.51      353.86    103.07 o 
   2  10  26     6887.71     7342.28    825.68 o 
   1   1  27    12649.74    12197.85    220.70 o 
   2   1  27    12964.65    12836.78    255.20 o 
   3   1  27      925.68      786.64    116.18 o 
   4   1  27    15407.67    16608.43    955.55 o 
   0   2  27      505.42      869.12    101.66 o 
   1   2  27      174.34       91.03     51.78 o 
   2   2  27      716.46      768.01     87.27 o 
   3   2  27     2032.77     1985.14    166.07 o 
   4   2  27        3.64      148.18    109.76 o 
   1   3  27     7219.89     6886.58    176.28 o 
   2   3  27    11478.04    11513.21    259.08 o 
   3   3  27      604.15      453.25    102.06 o 
   4   3  27    14178.79    14376.24    460.57 o 
   0   4  27       30.31      219.79     85.19 o 
   1   4  27      616.83      575.30     73.22 o 
   2   4  27       66.69      140.24     70.88 o 
   3   4  27      970.50      817.87    108.35 o 
   4   4  27       88.28       46.40    130.96 o 
   1   5  27     8365.55     7834.66    389.40 o 
   2   5  27    14699.50    14671.70    355.82 o 
   3   5  27        6.26       91.10     76.33 o 
   4   5  27    16261.59    15036.29    469.27 o 
   0   6  27      674.27      857.83    161.84 o 
   1   6  27      257.14      235.39     80.57 o 
   2   6  27      598.61      565.18    108.24 o 
   3   6  27     1037.72     1123.48    121.96 o 
   1   7  27    10112.94     9667.93    302.10 o 
   2   7  27    14767.77    14421.75    385.28 o 
   3   7  27      522.26      335.94    111.69 o 
   0   8  27     1550.98     1451.83    204.59 o 
   1   8  27     1041.24      966.45    128.91 o 
   2   8  27     1571.07     1848.14    164.24 o 
   1   9  27     5274.34     5037.53    244.33 o 
   2   9  27     5578.42     5369.96    387.95 o 
   0  10  27     2020.02     1879.54    382.63 o 
   1  10  27      242.82      101.93    164.02 o 
   0   0  28     1360.61     1369.93    269.71 o 
   1   0  28    11320.38    10901.62    296.41 o 
   2   0  28      245.81      257.64    139.89 o 
   3   0  28    31126.88    31143.07    873.59 o 
   4   0  28      376.76       77.35    203.09 o 
   1   1  28      596.17      565.37     82.58 o 
   2   1  28      130.63      157.76     59.26 o 
   3   1  28      137.87      193.46     88.75 o 
   4   1  28       58.17      182.10    146.24 o 
   0   2  28     1732.90     1414.97    212.85 o 
   1   2  28    12645.67    12073.10    241.14 o 
   2   2  28      249.46      224.12     68.70 o 
   3   2  28    24286.20    23996.30    927.07 o 
   4   2  28        5.83       67.48    139.67 o 
   1   3  28       71.02      129.85     54.56 o 
   2   3  28      128.35      249.30     76.95 o 
   3   3  28       92.81      135.35     91.81 o 
   4   3  28       19.45      -22.20    314.46 o 
   0   4  28      286.01      339.91    134.45 o 
   1   4  28     6206.52     6081.02    228.70 o 
   2   4  28      447.37      462.95    107.27 o 
   3   4  28    21075.15    20829.07    579.98 o 
   1   5  28       18.27      120.62     77.32 o 
   2   5  28      153.14      299.81     84.26 o 
   3   5  28       12.91       12.21     84.94 o 
   0   6  28       84.64      321.23    119.97 o 
   1   6  28     2919.43     2775.89    180.70 o 
   2   6  28     2106.42     2079.54    171.90 o 
   3   6  28    32690.64    31814.79    649.38 o 
   1   7  28     1519.82     1268.42    137.88 o 
   2   7  28       36.48      244.75     91.73 o 
   0   8  28      427.16      209.00    211.37 o 
   1   8  28     4357.99     3854.02    218.45 o 
   2   8  28      616.44      314.67    179.38 o 
   1   9  28     2894.82     2355.36    278.77 o 
   1   1  29     1585.59     1545.91    171.13 o 
   2   1  29    15020.41    14522.66    373.25 o 
   3   1  29       64.72      -39.89     86.98 o 
   0   2  29      322.07      301.49     94.11 o 
   1   2  29      346.72      316.83     66.10 o 
   2   2  29      115.63       26.35     63.03 o 
   3   2  29        3.28      163.43    105.90 o 
   1   3  29     1857.86     1658.69    106.91 o 
   2   3  29    18155.27    17980.59    400.97 o 
   3   3  29      198.06       71.81    104.46 o 
   0   4  29      124.33      256.59     95.27 o 
   1   4  29       30.71      117.70     75.78 o 
   2   4  29      782.55      647.29    137.53 o 
   3   4  29      752.97      769.15    129.10 o 
   1   5  29     1133.29     1121.92    128.62 o 
   2   5  29    19578.91    18734.29    451.04 o 
   3   5  29       62.72      -59.96     89.81 o 
   0   6  29     1259.22     1255.20    218.74 o 
   1   6  29      103.29       91.61    102.84 o 
   2   6  29      851.17     1000.11    133.48 o 
   1   7  29     2019.39     1641.63    154.05 o 
   2   7  29    18091.85    17605.45    660.21 o 
   0   8  29     4299.97     3829.45    459.99 o 
   1   8  29      190.43       63.59    136.80 o 
   0   0  30     7727.97     7738.15    353.42 o 
   1   0  30     5366.91     5193.08    247.57 o 
   2   0  30     6760.09     6089.03    299.83 o 
   3   0  30     9695.91     9437.61    530.23 o 
   1   1  30       81.53      200.86     61.43 o 
   2   1  30        6.67       56.46     72.16 o 
   3   1  30      134.70     -112.58    101.84 o 
   0   2  30    19301.65    18130.39    666.23 o 
   1   2  30     2250.29     2086.95    118.62 o 
   2   2  30     6268.41     5775.28    191.64 o 
   3   2  30    10543.83    10371.97    478.75 o 
   1   3  30       66.62      162.67     64.66 o 
   2   3  30        3.28      172.28     74.66 o 
   0   4  30    16889.48    16692.24    462.58 o 
   1   4  30     3017.11     2870.42    183.89 o 
   2   4  30     4108.32     4302.85    218.19 o 
   1   5  30      864.38      752.94    156.86 o 
   2   5  30      850.06      943.66    149.67 o 
   0   6  30     5586.36     5134.88    520.01 o 
   1   6  30     3728.17     3515.02    245.48 o 
   1   1  31    18582.64    17937.28    314.21 o 
   2   1  31       94.57       65.50     79.10 o 
   0   2  31      628.91      854.35    131.83 o 
   1   2  31      144.04      197.64     64.78 o 
   2   2  31       10.52      177.79     81.41 o 
   1   3  31    25078.04    24638.27    421.20 o 
   2   3  31      406.78      413.35    104.81 o 
   0   4  31       74.14      266.89    101.38 o 
   1   4  31     1020.42      925.41    191.04 o 
   1   5  31    14616.44    13600.43    967.32 o 
   0   0  32    22409.93    20502.93    632.53 o 
   1   0  32      250.56      346.36    113.88 o 
   1   1  32       15.36      333.90     79.31 o 
   0   2  32    18785.17    17574.90    481.07 o 
   1   2  32     1206.80     1238.31    111.71 o 
                                                 
